# Supplementary material for: Native dynamics and allosteric responses in PTP1B probed by high-resolution HDX-MS
Source: bioRxiv. 2023 Nov 13:2023.07.12.548582. Originally published 2023 Jul 12. Preprint. [Version 2] doi: 10.1101/2023.07.12.548582 (PMC10369962; doi:10.1101/2023.07.12.548582)
Supplement: Supplement 2 [file media-2.xlsx]

## Sheet: Raw Centroids
Protein State	Protein	Start	End	Sequence	Peptide Mass	RT (min)	Deut Time (sec)	maxD	Theor Uptake #D	#D	%D
apo_PTP1B		1	6	MEMEKE	795.314	6.6091	0	4	0	0	0
apo_PTP1B		1	6	MEMEKE	795.314	6.6006	30	4	0.039	2.427	60.669
apo_PTP1B		1	6	MEMEKE	795.314	6.5792	100	4	0.129	2.672	66.802
apo_PTP1B		1	6	MEMEKE	795.314	6.582	300	4	0.373	2.822	70.562
apo_PTP1B		1	6	MEMEKE	795.314	6.5748	1000	4	1.114	2.831	70.775
apo_PTP1B		1	6	MEMEKE	795.314	6.5662	3000	4	2.498	2.795	69.868
apo_PTP1B		1	6	MEMEKE	795.314	6.591	10000	4	3.847	2.859	71.464
apo_PTP1B		1	6	MEMEKE	795.314	6.7561	MAX	4	4	3.099	77.464
apo_PTP1B		1	7	MEMEKEF	942.383	8.828	0	5	0	0	0
apo_PTP1B		1	7	MEMEKEF	942.383	8.8484	30	5	0.047	2.755	55.096
apo_PTP1B		1	7	MEMEKEF	942.383	8.8533	100	5	0.153	3.112	62.237
apo_PTP1B		1	7	MEMEKEF	942.383	8.8719	300	5	0.446	3.469	69.384
apo_PTP1B		1	7	MEMEKEF	942.383	8.8657	1000	5	1.337	3.483	69.664
apo_PTP1B		1	7	MEMEKEF	942.383	8.848	3000	5	3.029	3.465	69.305
apo_PTP1B		1	7	MEMEKEF	942.383	8.8317	10000	5	4.767	3.514	70.286
apo_PTP1B		1	7	MEMEKEF	942.383	8.999	MAX	5	5	3.963	79.253
apo_PTP1B		1	11	MEMEKEFEQID	1427.59	9.6144	MAX	9	9	7.375	81.949
apo_PTP1B		1	16	MEMEKEFEQIDKSGSW	1972.85	10.1284	0	14	0	0	0
apo_PTP1B		1	16	MEMEKEFEQIDKSGSW	1972.85	10.0614	30	14	0.146	6.184	44.17
apo_PTP1B		1	16	MEMEKEFEQIDKSGSW	1972.85	10.1053	100	14	0.479	5.398	38.559
apo_PTP1B		1	16	MEMEKEFEQIDKSGSW	1972.85	10.1218	300	14	1.38	9.821	70.148
apo_PTP1B		1	16	MEMEKEFEQIDKSGSW	1972.85	0	1000	14	4.019
apo_PTP1B		1	16	MEMEKEFEQIDKSGSW	1972.85	0	3000	14	8.617
apo_PTP1B		1	16	MEMEKEFEQIDKSGSW	1972.85	10.1242	10000	14	12.954	9.907	70.763
apo_PTP1B		1	16	MEMEKEFEQIDKSGSW	1972.85	10.2228	MAX	14	14	11.145	79.607
apo_PTP1B		4	11	EKEFEQID	1036.47	7.9594	0	6	0	0	0
apo_PTP1B		4	11	EKEFEQID	1036.47	7.9131	30	6	0.05	2.013	33.552
apo_PTP1B		4	11	EKEFEQID	1036.47	7.8843	100	6	0.165	2.902	48.368
apo_PTP1B		4	11	EKEFEQID	1036.47	7.8991	300	6	0.478	3.932	65.54
apo_PTP1B		4	11	EKEFEQID	1036.47	7.8837	1000	6	1.433	4.055	67.583
apo_PTP1B		4	11	EKEFEQID	1036.47	7.9082	3000	6	3.253	4.057	67.623
apo_PTP1B		4	11	EKEFEQID	1036.47	7.9086	10000	6	5.277	4.09	68.168
apo_PTP1B		4	11	EKEFEQID	1036.47	8.173	MAX	6	6	4.819	80.308
apo_PTP1B		4	15	EKEFEQIDKSGS	1395.65	7.2004	0	10	0	0	0
apo_PTP1B		4	15	EKEFEQIDKSGS	1395.65	7.2464	30	10	0.111	4.832	48.317
apo_PTP1B		4	15	EKEFEQIDKSGS	1395.65	7.1834	100	10	0.364	6.089	60.89
apo_PTP1B		4	15	EKEFEQIDKSGS	1395.65	7.2202	300	10	1.046	6.987	69.874
apo_PTP1B		4	15	EKEFEQIDKSGS	1395.65	0	1000	10	3.014
apo_PTP1B		4	15	EKEFEQIDKSGS	1395.65	7.1956	3000	10	6.319	7.057	70.573
apo_PTP1B		4	15	EKEFEQIDKSGS	1395.65	7.1953	10000	10	9.229	7.119	71.189
apo_PTP1B		4	15	EKEFEQIDKSGS	1395.65	7.4249	MAX	10	10	6.626	66.26
apo_PTP1B		4	16	EKEFEQIDKSGSW	1581.73	8.8994	0	11	0	0	0
apo_PTP1B		4	16	EKEFEQIDKSGSW	1581.73	8.8568	30	11	0.116	5.012	45.561
apo_PTP1B		4	16	EKEFEQIDKSGSW	1581.73	8.8449	100	11	0.382	5.864	53.311
apo_PTP1B		4	16	EKEFEQIDKSGSW	1581.73	8.83	300	11	1.099	6.91	62.823
apo_PTP1B		4	16	EKEFEQIDKSGSW	1581.73	8.8489	1000	11	3.18	6.99	63.546
apo_PTP1B		4	16	EKEFEQIDKSGSW	1581.73	8.8313	3000	11	6.74	6.939	63.086
apo_PTP1B		4	16	EKEFEQIDKSGSW	1581.73	8.8444	10000	11	10.067	7.003	63.664
apo_PTP1B		4	16	EKEFEQIDKSGSW	1581.73	9.0559	MAX	11	11	7.309	66.449
apo_PTP1B		7	16	FEQIDKSGSW	1195.55	9.1343	0	8	0	0	0
apo_PTP1B		7	16	FEQIDKSGSW	1195.55	9.1043	30	8	0.091	4.27	53.377
apo_PTP1B		7	16	FEQIDKSGSW	1195.55	9.0503	100	8	0.299	4.815	60.189
apo_PTP1B		7	16	FEQIDKSGSW	1195.55	9.0984	300	8	0.855	5.4	67.5
apo_PTP1B		7	16	FEQIDKSGSW	1195.55	9.0755	1000	8	2.443	5.453	68.167
apo_PTP1B		7	16	FEQIDKSGSW	1195.55	9.1167	3000	8	5.031	5.4	67.502
apo_PTP1B		7	16	FEQIDKSGSW	1195.55	9.0751	10000	8	7.253	5.448	68.103
apo_PTP1B		7	16	FEQIDKSGSW	1195.55	9.2812	MAX	8	8	5.535	69.192
apo_PTP1B		8	16	EQIDKSGSW	1048.48	8.3119	0	7	0	0	0
apo_PTP1B		8	16	EQIDKSGSW	1048.48	8.2862	30	7	0.079	4.212	60.172
apo_PTP1B		8	16	EQIDKSGSW	1048.48	8.2616	100	7	0.258	4.61	65.85
apo_PTP1B		8	16	EQIDKSGSW	1048.48	8.2846	300	7	0.739	4.862	69.463
apo_PTP1B		8	16	EQIDKSGSW	1048.48	8.2786	1000	7	2.105	5.004	71.489
apo_PTP1B		8	16	EQIDKSGSW	1048.48	8.2942	3000	7	4.32	4.964	70.913
apo_PTP1B		8	16	EQIDKSGSW	1048.48	8.278	10000	7	6.269	5.081	72.585
apo_PTP1B		8	16	EQIDKSGSW	1048.48	8.531	MAX	7	7	4.764	68.052
apo_PTP1B		10	19	IDKSGSWAAI	1046.54	8.5469	0	8	0	0	0
apo_PTP1B		10	19	IDKSGSWAAI	1046.54	8.5757	30	8	0.1	0.132	1.653
apo_PTP1B		10	19	IDKSGSWAAI	1046.54	8.5639	100	8	0.326	0.595	7.443
apo_PTP1B		10	19	IDKSGSWAAI	1046.54	8.5696	300	8	0.929	1.183	14.793
apo_PTP1B		10	19	IDKSGSWAAI	1046.54	8.6056	1000	8	2.612	1.204	15.05
apo_PTP1B		10	19	IDKSGSWAAI	1046.54	8.5626	3000	8	5.217	1.851	23.141
apo_PTP1B		10	19	IDKSGSWAAI	1046.54	8.5756	10000	8	7.354	2.102	26.275
apo_PTP1B		10	19	IDKSGSWAAI	1046.54	0	MAX	8	8	0	0
apo_PTP1B		11	40	DKSGSWAAIYQDIRHEASDFPSRVAKLPKN	3385.72	10.015	0	26	0	0	0
apo_PTP1B		11	40	DKSGSWAAIYQDIRHEASDFPSRVAKLPKN	3385.72	10.0025	30	26	0.34	4.197	16.141
apo_PTP1B		11	40	DKSGSWAAIYQDIRHEASDFPSRVAKLPKN	3385.72	9.9477	100	26	1.107	5.046	19.406
apo_PTP1B		11	40	DKSGSWAAIYQDIRHEASDFPSRVAKLPKN	3385.72	9.9036	300	26	3.106	5.902	22.701
apo_PTP1B		11	40	DKSGSWAAIYQDIRHEASDFPSRVAKLPKN	3385.72	9.9061	1000	26	8.387	6.392	24.586
apo_PTP1B		11	40	DKSGSWAAIYQDIRHEASDFPSRVAKLPKN	3385.72	9.8967	3000	26	16.063	7.221	27.773
apo_PTP1B		11	40	DKSGSWAAIYQDIRHEASDFPSRVAKLPKN	3385.72	9.9271	10000	26	23.169	9.069	34.88
apo_PTP1B		11	40	DKSGSWAAIYQDIRHEASDFPSRVAKLPKN	3385.72	10.1934	MAX	26	26	16.879	64.92
apo_PTP1B		13	21	SGSWAAIYQ	981.456	10.2879	0	7	0	0	0
apo_PTP1B		13	21	SGSWAAIYQ	981.456	10.2655	30	7	0.07	2.491	35.593
apo_PTP1B		13	21	SGSWAAIYQ	981.456	10.2227	100	7	0.23	2.517	35.963
apo_PTP1B		13	21	SGSWAAIYQ	981.456	0	300	7	0.654
apo_PTP1B		13	21	SGSWAAIYQ	981.456	10.2332	1000	7	1.846	2.589	36.991
apo_PTP1B		13	21	SGSWAAIYQ	981.456	0	3000	7	3.781
apo_PTP1B		13	21	SGSWAAIYQ	981.456	10.2502	10000	7	5.91	2.602	37.167
apo_PTP1B		13	21	SGSWAAIYQ	981.456	10.5218	MAX	7	7	4.579	65.416
apo_PTP1B		16	25	WAAIYQDIRH	1271.64	7.9147	0	8	0	0	0
apo_PTP1B		16	25	WAAIYQDIRH	1271.64	7.9089	30	8	0.102	2.08	26
apo_PTP1B		16	25	WAAIYQDIRH	1271.64	7.8633	100	8	0.331	2.123	26.533
apo_PTP1B		16	25	WAAIYQDIRH	1271.64	7.8823	300	8	0.921	2.227	27.843
apo_PTP1B		16	25	WAAIYQDIRH	1271.64	7.8669	1000	8	2.413	2.425	30.309
apo_PTP1B		16	25	WAAIYQDIRH	1271.64	7.8747	3000	8	4.404	2.926	36.577
apo_PTP1B		16	25	WAAIYQDIRH	1271.64	7.8835	10000	8	6.553	3.598	44.971
apo_PTP1B		16	25	WAAIYQDIRH	1271.64	8.1061	MAX	8	8	6.892	86.145
apo_PTP1B		17	30	AAIYQDIRHEASDF	1634.77	9.5704	0	12	0	0	0
apo_PTP1B		17	30	AAIYQDIRHEASDF	1634.77	9.4819	30	12	0.195	5.107	42.559
apo_PTP1B		17	30	AAIYQDIRHEASDF	1634.77	9.4695	100	12	0.63	5.736	47.802
apo_PTP1B		17	30	AAIYQDIRHEASDF	1634.77	9.4757	300	12	1.736	6.641	55.339
apo_PTP1B		17	30	AAIYQDIRHEASDF	1634.77	9.4781	1000	12	4.442	7.455	62.129
apo_PTP1B		17	30	AAIYQDIRHEASDF	1634.77	9.427	3000	12	7.743	8.184	68.197
apo_PTP1B		17	30	AAIYQDIRHEASDF	1634.77	9.4487	10000	12	10.523	8.738	72.813
apo_PTP1B		17	30	AAIYQDIRHEASDF	1634.77	9.6728	MAX	12	12	9.937	82.805
apo_PTP1B		26	44	EASDFPSRVAKLPKNKNRN	2170.16	10.5776	0	15	0	0	0
apo_PTP1B		26	44	EASDFPSRVAKLPKNKNRN	2170.16	10.5983	30	15	0.177	3.149	20.992
apo_PTP1B		26	44	EASDFPSRVAKLPKNKNRN	2170.16	10.6104	100	15	0.58	3.228	21.522
apo_PTP1B		26	44	EASDFPSRVAKLPKNKNRN	2170.16	10.6168	300	15	1.653	3.326	22.175
apo_PTP1B		26	44	EASDFPSRVAKLPKNKNRN	2170.16	10.6192	1000	15	4.662	3.536	23.575
apo_PTP1B		26	44	EASDFPSRVAKLPKNKNRN	2170.16	10.6097	3000	15	9.497	3.904	26.027
apo_PTP1B		26	44	EASDFPSRVAKLPKNKNRN	2170.16	10.5773	10000	15	13.804	4.667	31.111
apo_PTP1B		26	44	EASDFPSRVAKLPKNKNRN	2170.16	10.7931	MAX	15	15	9.849	65.661
apo_PTP1B		29	64	DFPSRVAKLPKNKNRNRYRDVSPFDHSRIKLHQEDN	4376.28	7.2842	0	31	0	0	0
apo_PTP1B		29	64	DFPSRVAKLPKNKNRNRYRDVSPFDHSRIKLHQEDN	4376.28	7.3387	30	31	0.491	7.816	25.213
apo_PTP1B		29	64	DFPSRVAKLPKNKNRNRYRDVSPFDHSRIKLHQEDN	4376.28	7.3344	100	31	1.576	8.441	27.228
apo_PTP1B		29	64	DFPSRVAKLPKNKNRNRYRDVSPFDHSRIKLHQEDN	4376.28	7.3459	300	31	4.271	10.107	32.603
apo_PTP1B		29	64	DFPSRVAKLPKNKNRNRYRDVSPFDHSRIKLHQEDN	4376.28	7.3133	1000	31	10.738	11.102	35.814
apo_PTP1B		29	64	DFPSRVAKLPKNKNRNRYRDVSPFDHSRIKLHQEDN	4376.28	7.3466	3000	31	19.566	12.061	38.905
apo_PTP1B		29	64	DFPSRVAKLPKNKNRNRYRDVSPFDHSRIKLHQEDN	4376.28	7.3505	10000	31	27.879	13.639	43.997
apo_PTP1B		29	64	DFPSRVAKLPKNKNRNRYRDVSPFDHSRIKLHQEDN	4376.28	0	MAX	31	31	0	0
apo_PTP1B		30	49	FPSRVAKLPKNKNRNRYRDV	2457.38	9.82	0	17	0	0	0
apo_PTP1B		30	49	FPSRVAKLPKNKNRNRYRDV	2457.38	9.8303	30	17	0.176	3.969	23.349
apo_PTP1B		30	49	FPSRVAKLPKNKNRNRYRDV	2457.38	9.8009	100	17	0.577	4.474	26.319
apo_PTP1B		30	49	FPSRVAKLPKNKNRNRYRDV	2457.38	9.8113	300	17	1.654	5.041	29.654
apo_PTP1B		30	49	FPSRVAKLPKNKNRNRYRDV	2457.38	9.7718	1000	17	4.755	5.285	31.09
apo_PTP1B		30	49	FPSRVAKLPKNKNRNRYRDV	2457.38	9.7962	3000	17	10.043	5.651	33.239
apo_PTP1B		30	49	FPSRVAKLPKNKNRNRYRDV	2457.38	9.7969	10000	17	15.386	6.227	36.628
apo_PTP1B		30	49	FPSRVAKLPKNKNRNRYRDV	2457.38	10.0355	MAX	17	17	13.138	77.28
apo_PTP1B		30	65	FPSRVAKLPKNKNRNRYRDVSPFDHSRIKLHQEDND	4376.28	7.2842	0	32	0	0	0
apo_PTP1B		30	65	FPSRVAKLPKNKNRNRYRDVSPFDHSRIKLHQEDND	4376.28	7.3387	30	32	0.526	7.816	24.424
apo_PTP1B		30	65	FPSRVAKLPKNKNRNRYRDVSPFDHSRIKLHQEDND	4376.28	7.3344	100	32	1.688	8.442	26.382
apo_PTP1B		30	65	FPSRVAKLPKNKNRNRYRDVSPFDHSRIKLHQEDND	4376.28	7.3459	300	32	4.57	10.126	31.643
apo_PTP1B		30	65	FPSRVAKLPKNKNRNRYRDVSPFDHSRIKLHQEDND	4376.28	7.3133	1000	32	11.431	11.101	34.69
apo_PTP1B		30	65	FPSRVAKLPKNKNRNRYRDVSPFDHSRIKLHQEDND	4376.28	7.3466	3000	32	20.537	12.061	37.689
apo_PTP1B		30	65	FPSRVAKLPKNKNRNRYRDVSPFDHSRIKLHQEDND	4376.28	7.3505	10000	32	28.879	13.639	42.622
apo_PTP1B		30	65	FPSRVAKLPKNKNRNRYRDVSPFDHSRIKLHQEDND	4376.28	0	MAX	32	32	0	0
apo_PTP1B		31	35	PSRVA	528.302	9.365	0	3	0	0	0
apo_PTP1B		31	35	PSRVA	528.302	9.3268	30	3	0.024	0.068	2.252
apo_PTP1B		31	35	PSRVA	528.302	9.3019	100	3	0.078	0.072	2.395
apo_PTP1B		31	35	PSRVA	528.302	9.3079	300	3	0.226	0.063	2.112
apo_PTP1B		31	35	PSRVA	528.302	9.3271	1000	3	0.676	0.066	2.208
apo_PTP1B		31	35	PSRVA	528.302	9.2928	3000	3	1.532	0.063	2.111
apo_PTP1B		31	35	PSRVA	528.302	9.3144	10000	3	2.524	0.132	4.405
apo_PTP1B		31	35	PSRVA	528.302	9.5181	MAX	3	3	1.211	40.367
apo_PTP1B		31	55	PSRVAKLPKNKNRNRYRDVSPFDHS	2980.59	6.8754	0	21	0	0	0
apo_PTP1B		31	55	PSRVAKLPKNKNRNRYRDVSPFDHS	2980.59	6.9654	30	21	0.331	6.195	29.502
apo_PTP1B		31	55	PSRVAKLPKNKNRNRYRDVSPFDHS	2980.59	6.9484	100	21	1.058	6.731	32.053
apo_PTP1B		31	55	PSRVAKLPKNKNRNRYRDVSPFDHS	2980.59	6.9179	300	21	2.851	8.002	38.103
apo_PTP1B		31	55	PSRVAKLPKNKNRNRYRDVSPFDHS	2980.59	6.8768	1000	21	7.145	8.795	41.881
apo_PTP1B		31	55	PSRVAKLPKNKNRNRYRDVSPFDHS	2980.59	6.9438	3000	21	13.273	9.511	45.293
apo_PTP1B		31	55	PSRVAKLPKNKNRNRYRDVSPFDHS	2980.59	6.9729	10000	21	19.172	10.397	49.507
apo_PTP1B		31	55	PSRVAKLPKNKNRNRYRDVSPFDHS	2980.59	0	MAX	21	21	0	0
apo_PTP1B		31	59	PSRVAKLPKNKNRNRYRDVSPFDHSRIKL	3490.95	7.5086	0	25	0	0	0
apo_PTP1B		31	59	PSRVAKLPKNKNRNRYRDVSPFDHSRIKL	3490.95	7.4938	30	25	0.349	6.741	26.965
apo_PTP1B		31	59	PSRVAKLPKNKNRNRYRDVSPFDHSRIKL	3490.95	7.4646	100	25	1.118	7.386	29.543
apo_PTP1B		31	59	PSRVAKLPKNKNRNRYRDVSPFDHSRIKL	3490.95	7.497	300	25	3.028	8.74	34.961
apo_PTP1B		31	59	PSRVAKLPKNKNRNRYRDVSPFDHSRIKL	3490.95	7.4727	1000	25	7.695	9.628	38.511
apo_PTP1B		31	59	PSRVAKLPKNKNRNRYRDVSPFDHSRIKL	3490.95	7.4809	3000	25	14.642	10.627	42.508
apo_PTP1B		31	59	PSRVAKLPKNKNRNRYRDVSPFDHSRIKL	3490.95	7.4723	10000	25	21.967	12.212	48.849
apo_PTP1B		31	59	PSRVAKLPKNKNRNRYRDVSPFDHSRIKL	3490.95	0	MAX	25	25	0	0
apo_PTP1B		31	65	PSRVAKLPKNKNRNRYRDVSPFDHSRIKLHQEDND	4229.21	7.0983	0	31	0	0	0
apo_PTP1B		31	65	PSRVAKLPKNKNRNRYRDVSPFDHSRIKLHQEDND	4229.21	7.0871	30	31	0.518	7.5	24.195
apo_PTP1B		31	65	PSRVAKLPKNKNRNRYRDVSPFDHSRIKLHQEDND	4229.21	7.0701	100	31	1.66	8.163	26.331
apo_PTP1B		31	65	PSRVAKLPKNKNRNRYRDVSPFDHSRIKLHQEDND	4229.21	7.1026	300	31	4.487	9.642	31.102
apo_PTP1B		31	65	PSRVAKLPKNKNRNRYRDVSPFDHSRIKLHQEDND	4229.21	7.07	1000	31	11.182	10.544	34.012
apo_PTP1B		31	65	PSRVAKLPKNKNRNRYRDVSPFDHSRIKLHQEDND	4229.21	7.0865	3000	31	19.96	11.5	37.098
apo_PTP1B		31	65	PSRVAKLPKNKNRNRYRDVSPFDHSRIKLHQEDND	4229.21	7.103	10000	31	27.936	13.046	42.084
apo_PTP1B		31	65	PSRVAKLPKNKNRNRYRDVSPFDHSRIKLHQEDND	4229.21	0	MAX	31	31	0	0
apo_PTP1B		32	49	SRVAKLPKNKNRNRYRDV	2213.26	8.4125	0	15	0	0	0
apo_PTP1B		32	49	SRVAKLPKNKNRNRYRDV	2213.26	8.4288	30	15	0.158	4.286	28.577
apo_PTP1B		32	49	SRVAKLPKNKNRNRYRDV	2213.26	8.4086	100	15	0.517	4.812	32.081
apo_PTP1B		32	49	SRVAKLPKNKNRNRYRDV	2213.26	8.4103	300	15	1.48	5.305	35.37
apo_PTP1B		32	49	SRVAKLPKNKNRNRYRDV	2213.26	8.4044	1000	15	4.233	5.503	36.69
apo_PTP1B		32	49	SRVAKLPKNKNRNRYRDV	2213.26	8.4116	3000	15	8.851	5.864	39.095
apo_PTP1B		32	49	SRVAKLPKNKNRNRYRDV	2213.26	8.4038	10000	15	13.484	6.359	42.392
apo_PTP1B		32	49	SRVAKLPKNKNRNRYRDV	2213.26	8.5473	MAX	15	15	11.275	75.166
apo_PTP1B		33	50	RVAKLPKNKNRNRYRDVS	2213.26	8.4377	0	15	0	0	0
apo_PTP1B		33	50	RVAKLPKNKNRNRYRDVS	2213.26	8.4288	30	15	0.164	4.287	28.577
apo_PTP1B		33	50	RVAKLPKNKNRNRYRDVS	2213.26	8.4086	100	15	0.537	4.812	32.081
apo_PTP1B		33	50	RVAKLPKNKNRNRYRDVS	2213.26	8.4103	300	15	1.538	5.305	35.37
apo_PTP1B		33	50	RVAKLPKNKNRNRYRDVS	2213.26	8.4044	1000	15	4.402	5.504	36.69
apo_PTP1B		33	50	RVAKLPKNKNRNRYRDVS	2213.26	8.4116	3000	15	9.203	5.864	39.095
apo_PTP1B		33	50	RVAKLPKNKNRNRYRDVS	2213.26	8.4038	10000	15	13.843	6.359	42.392
apo_PTP1B		33	50	RVAKLPKNKNRNRYRDVS	2213.26	8.5473	MAX	15	15	11.275	75.167
apo_PTP1B		33	52	RVAKLPKNKNRNRYRDVSPF	2457.38	9.82	0	16	0	0	0
apo_PTP1B		33	52	RVAKLPKNKNRNRYRDVSPF	2457.38	9.8261	30	16	0.168	3.969	24.808
apo_PTP1B		33	52	RVAKLPKNKNRNRYRDVSPF	2457.38	9.8009	100	16	0.552	4.474	27.964
apo_PTP1B		33	52	RVAKLPKNKNRNRYRDVSPF	2457.38	9.8113	300	16	1.583	5.041	31.507
apo_PTP1B		33	52	RVAKLPKNKNRNRYRDVSPF	2457.38	9.7718	1000	16	4.544	5.285	33.033
apo_PTP1B		33	52	RVAKLPKNKNRNRYRDVSPF	2457.38	9.7962	3000	16	9.572	5.651	35.317
apo_PTP1B		33	52	RVAKLPKNKNRNRYRDVSPF	2457.38	9.8011	10000	16	14.627	6.227	38.917
apo_PTP1B		33	52	RVAKLPKNKNRNRYRDVSPF	2457.38	10.0355	MAX	16	16	13.153	82.207
apo_PTP1B		34	65	VAKLPKNKNRNRYRDVSPFDHSRIKLHQEDND	3889.02	7.104	0	28	0	0	0
apo_PTP1B		34	65	VAKLPKNKNRNRYRDVSPFDHSRIKLHQEDND	3889.02	7.0368	30	28	0.494	7.25	25.894
apo_PTP1B		34	65	VAKLPKNKNRNRYRDVSPFDHSRIKLHQEDND	3889.02	7.0575	100	28	1.582	7.64	27.286
apo_PTP1B		34	65	VAKLPKNKNRNRYRDVSPFDHSRIKLHQEDND	3889.02	7.0523	300	28	4.261	9.085	32.447
apo_PTP1B		34	65	VAKLPKNKNRNRYRDVSPFDHSRIKLHQEDND	3889.02	7.0281	1000	28	10.506	9.438	33.707
apo_PTP1B		34	65	VAKLPKNKNRNRYRDVSPFDHSRIKLHQEDND	3889.02	7.0529	3000	28	18.428	10.005	35.733
apo_PTP1B		34	65	VAKLPKNKNRNRYRDVSPFDHSRIKLHQEDND	3889.02	7.0189	10000	28	25.412	11.333	40.475
apo_PTP1B		34	65	VAKLPKNKNRNRYRDVSPFDHSRIKLHQEDND	3889.02	0	MAX	28	28	0	0
apo_PTP1B		35	55	AKLPKNKNRNRYRDVSPFDHS	2541.33	6.8076	0	17	0	0	0
apo_PTP1B		35	55	AKLPKNKNRNRYRDVSPFDHS	2541.33	6.9948	30	17	0.299	5.024	29.551
apo_PTP1B		35	55	AKLPKNKNRNRYRDVSPFDHS	2541.33	6.9904	100	17	0.954	5.498	32.342
apo_PTP1B		35	55	AKLPKNKNRNRYRDVSPFDHS	2541.33	7.1781	300	17	2.548	7.017	41.277
apo_PTP1B		35	55	AKLPKNKNRNRYRDVSPFDHS	2541.33	7.2126	1000	17	6.236	8.276	48.681
apo_PTP1B		35	55	AKLPKNKNRNRYRDVSPFDHS	2541.33	7.2208	3000	17	11.192	8.792	51.719
apo_PTP1B		35	55	AKLPKNKNRNRYRDVSPFDHS	2541.33	7.2372	10000	17	15.718	9.491	55.828
apo_PTP1B		35	55	AKLPKNKNRNRYRDVSPFDHS	2541.33	7.3848	MAX	17	17	9.247	54.394
apo_PTP1B		35	65	AKLPKNKNRNRYRDVSPFDHSRIKLHQEDND	3789.95	7.1095	0	27	0	0	0
apo_PTP1B		35	65	AKLPKNKNRNRYRDVSPFDHSRIKLHQEDND	3789.95	7.0745	30	27	0.486	7.172	26.562
apo_PTP1B		35	65	AKLPKNKNRNRYRDVSPFDHSRIKLHQEDND	3789.95	7.045	100	27	1.556	7.682	28.453
apo_PTP1B		35	65	AKLPKNKNRNRYRDVSPFDHSRIKLHQEDND	3789.95	7.069	300	27	4.185	8.726	32.319
apo_PTP1B		35	65	AKLPKNKNRNRYRDVSPFDHSRIKLHQEDND	3789.95	7.0365	1000	27	10.273	9.007	33.36
apo_PTP1B		35	65	AKLPKNKNRNRYRDVSPFDHSRIKLHQEDND	3789.95	7.0361	3000	27	17.879	9.458	35.031
apo_PTP1B		35	65	AKLPKNKNRNRYRDVSPFDHSRIKLHQEDND	3789.95	7.04	10000	27	24.482	10.525	38.981
apo_PTP1B		35	65	AKLPKNKNRNRYRDVSPFDHSRIKLHQEDND	3789.95	0	MAX	27	27	0	0
apo_PTP1B		39	53	KNKNRNRYRDVSPFD	1907.97	7.4141	0	12	0	0	0
apo_PTP1B		39	53	KNKNRNRYRDVSPFD	1907.97	7.1964	30	12	0.144	10.215	85.124
apo_PTP1B		39	53	KNKNRNRYRDVSPFD	1907.97	7.3656	100	12	0.473	10.223	85.194
apo_PTP1B		39	53	KNKNRNRYRDVSPFD	1907.97	7.2033	300	12	1.347	10.242	85.346
apo_PTP1B		39	53	KNKNRNRYRDVSPFD	1907.97	7.1874	1000	12	3.801	10.136	84.47
apo_PTP1B		39	53	KNKNRNRYRDVSPFD	1907.97	7.2208	3000	12	7.715	10.035	83.622
apo_PTP1B		39	53	KNKNRNRYRDVSPFD	1907.97	7.2539	10000	12	11.216	10.132	84.433
apo_PTP1B		39	53	KNKNRNRYRDVSPFD	1907.97	7.6908	MAX	12	12	9.962	83.014
apo_PTP1B		46	60	YRDVSPFDHSRIKLH	1868.96	9.9647	0	12	0	0	0
apo_PTP1B		46	60	YRDVSPFDHSRIKLH	1868.96	9.9636	30	12	0.229	1.641	13.676
apo_PTP1B		46	60	YRDVSPFDHSRIKLH	1868.96	10.0214	100	12	0.723	1.846	15.386
apo_PTP1B		46	60	YRDVSPFDHSRIKLH	1868.96	0	300	12	1.886
apo_PTP1B		46	60	YRDVSPFDHSRIKLH	1868.96	10.0234	1000	12	4.337	2.715	22.627
apo_PTP1B		46	60	YRDVSPFDHSRIKLH	1868.96	0	3000	12	7.285
apo_PTP1B		46	60	YRDVSPFDHSRIKLH	1868.96	9.9648	10000	12	10.337	4.578	38.15
apo_PTP1B		46	60	YRDVSPFDHSRIKLH	1868.96	0	MAX	12	12	0	0
apo_PTP1B		46	73	YRDVSPFDHSRIKLHQEDNDYINASLIK	3372.69	7.0899	0	25	0	0	0
apo_PTP1B		46	73	YRDVSPFDHSRIKLHQEDNDYINASLIK	3372.69	7.0284	30	25	0.447	20.197	80.787
apo_PTP1B		46	73	YRDVSPFDHSRIKLHQEDNDYINASLIK	3372.69	6.9862	100	25	1.426	20.402	81.608
apo_PTP1B		46	73	YRDVSPFDHSRIKLHQEDNDYINASLIK	3372.69	7.0271	300	25	3.812	20.334	81.335
apo_PTP1B		46	73	YRDVSPFDHSRIKLHQEDNDYINASLIK	3372.69	6.9946	1000	25	9.186	20.237	80.946
apo_PTP1B		46	73	YRDVSPFDHSRIKLHQEDNDYINASLIK	3372.69	7.0277	3000	25	15.585	20.03	80.119
apo_PTP1B		46	73	YRDVSPFDHSRIKLHQEDNDYINASLIK	3372.69	7.0148	10000	25	21.45	20.318	81.273
apo_PTP1B		46	73	YRDVSPFDHSRIKLHQEDNDYINASLIK	3372.69	0	MAX	25	25	0	0
apo_PTP1B		47	73	RDVSPFDHSRIKLHQEDNDYINASLIK	3209.62	8.6056	0	24	0	0	0
apo_PTP1B		47	73	RDVSPFDHSRIKLHQEDNDYINASLIK	3209.62	8.6051	30	24	0.42	4.972	20.716
apo_PTP1B		47	73	RDVSPFDHSRIKLHQEDNDYINASLIK	3209.62	8.589	100	24	1.338	5.394	22.475
apo_PTP1B		47	73	RDVSPFDHSRIKLHQEDNDYINASLIK	3209.62	8.595	300	24	3.57	6.229	25.954
apo_PTP1B		47	73	RDVSPFDHSRIKLHQEDNDYINASLIK	3209.62	8.6056	1000	24	8.582	6.636	27.651
apo_PTP1B		47	73	RDVSPFDHSRIKLHQEDNDYINASLIK	3209.62	8.5963	3000	24	14.647	6.873	28.636
apo_PTP1B		47	73	RDVSPFDHSRIKLHQEDNDYINASLIK	3209.62	8.5968	10000	24	20.45	7.215	30.061
apo_PTP1B		47	73	RDVSPFDHSRIKLHQEDNDYINASLIK	3209.62	8.6726	MAX	24	24	12.411	51.712
apo_PTP1B		48	61	DVSPFDHSRIKLHQ	1677.86	10.0361	0	11	0	0	0
apo_PTP1B		48	61	DVSPFDHSRIKLHQ	1677.86	10.0068	30	11	0.223	1.753	15.932
apo_PTP1B		48	61	DVSPFDHSRIKLHQ	1677.86	9.9603	100	11	0.703	2.013	18.304
apo_PTP1B		48	61	DVSPFDHSRIKLHQ	1677.86	9.954	300	11	1.829	2.36	21.459
apo_PTP1B		48	61	DVSPFDHSRIKLHQ	1677.86	9.9395	1000	11	4.168	2.793	25.39
apo_PTP1B		48	61	DVSPFDHSRIKLHQ	1677.86	9.9388	3000	11	6.876	3.415	31.044
apo_PTP1B		48	61	DVSPFDHSRIKLHQ	1677.86	9.9941	10000	11	9.517	4.529	41.172
apo_PTP1B		48	61	DVSPFDHSRIKLHQ	1677.86	8.9461	MAX	11	11	5.795	52.679
apo_PTP1B		48	74	DVSPFDHSRIKLHQEDNDYINASLIKM	3184.56	9.4028	0	24	0	0	0
apo_PTP1B		48	74	DVSPFDHSRIKLHQEDNDYINASLIKM	3184.56	9.3436	30	24	0.421	11.827	49.279
apo_PTP1B		48	74	DVSPFDHSRIKLHQEDNDYINASLIKM	3184.56	9.3563	100	24	1.342	12.284	51.184
apo_PTP1B		48	74	DVSPFDHSRIKLHQEDNDYINASLIKM	3184.56	9.3163	300	24	3.58	13.493	56.222
apo_PTP1B		48	74	DVSPFDHSRIKLHQEDNDYINASLIKM	3184.56	9.3354	1000	24	8.614	13.802	57.507
apo_PTP1B		48	74	DVSPFDHSRIKLHQEDNDYINASLIKM	3184.56	9.3096	3000	24	14.712	13.93	58.042
apo_PTP1B		48	74	DVSPFDHSRIKLHQEDNDYINASLIKM	3184.56	9.348	10000	24	20.507	14.362	59.842
apo_PTP1B		48	74	DVSPFDHSRIKLHQEDNDYINASLIKM	3184.56	0	MAX	24	24	0	0
apo_PTP1B		51	61	PFDHSRIKLHQ	1376.73	7.2157	0	9	0	0	0
apo_PTP1B		51	61	PFDHSRIKLHQ	1376.73	7.1541	30	9	0.209	7.188	79.867
apo_PTP1B		51	61	PFDHSRIKLHQ	1376.73	7.1332	100	9	0.659	7.217	80.189
apo_PTP1B		51	61	PFDHSRIKLHQ	1376.73	7.1529	300	9	1.7	7.218	80.198
apo_PTP1B		51	61	PFDHSRIKLHQ	1376.73	7.1203	1000	9	3.771	7.161	79.568
apo_PTP1B		51	61	PFDHSRIKLHQ	1376.73	7.1368	3000	9	5.923	7.093	78.807
apo_PTP1B		51	61	PFDHSRIKLHQ	1376.73	7.1491	10000	9	7.786	7.193	79.926
apo_PTP1B		51	61	PFDHSRIKLHQ	1376.73	7.4145	MAX	9	9	7.61	84.556
apo_PTP1B		52	61	FDHSRIKLHQ	1279.68	9.0421	0	8	0	0	0
apo_PTP1B		52	61	FDHSRIKLHQ	1279.68	8.924	30	8	0.19	1.892	23.648
apo_PTP1B		52	61	FDHSRIKLHQ	1279.68	9.0084	100	8	0.596	2.212	27.648
apo_PTP1B		52	61	FDHSRIKLHQ	1279.68	8.8297	300	8	1.522	2.623	32.785
apo_PTP1B		52	61	FDHSRIKLHQ	1279.68	8.8489	1000	8	3.294	2.802	35.028
apo_PTP1B		52	61	FDHSRIKLHQ	1279.68	8.848	3000	8	5.065	3.058	38.227
apo_PTP1B		52	61	FDHSRIKLHQ	1279.68	9.0038	10000	8	6.787	3.693	46.162
apo_PTP1B		52	61	FDHSRIKLHQ	1279.68	9.2544	MAX	8	8	6.01	75.123
apo_PTP1B		54	78	HSRIKLHQEDNDYINASLIKMEEAQ	2981.47	7.5177	0	23	0	0	0
apo_PTP1B		54	78	HSRIKLHQEDNDYINASLIKMEEAQ	2981.47	7.4645	30	23	0.31	7.497	32.594
apo_PTP1B		54	78	HSRIKLHQEDNDYINASLIKMEEAQ	2981.47	7.473	100	23	1.006	8.113	35.276
apo_PTP1B		54	78	HSRIKLHQEDNDYINASLIKMEEAQ	2981.47	7.455	300	23	2.799	9.14	39.739
apo_PTP1B		54	78	HSRIKLHQEDNDYINASLIKMEEAQ	2981.47	7.4223	1000	23	7.392	9.443	41.055
apo_PTP1B		54	78	HSRIKLHQEDNDYINASLIKMEEAQ	2981.47	7.4305	3000	23	13.782	9.643	41.925
apo_PTP1B		54	78	HSRIKLHQEDNDYINASLIKMEEAQ	2981.47	7.4429	10000	23	19.692	10.111	43.96
apo_PTP1B		54	78	HSRIKLHQEDNDYINASLIKMEEAQ	2981.47	8.2257	MAX	23	23	15.154	65.889
apo_PTP1B		56	63	RIKLHQED	1037.56	8.3685	0	6	0	0	0
apo_PTP1B		56	63	RIKLHQED	1037.56	8.3408	30	6	0.099	1.812	30.206
apo_PTP1B		56	63	RIKLHQED	1037.56	8.3079	100	6	0.318	2.114	35.234
apo_PTP1B		56	63	RIKLHQED	1037.56	8.3097	300	6	0.876	2.484	41.406
apo_PTP1B		56	63	RIKLHQED	1037.56	8.3372	1000	6	2.242	2.643	44.047
apo_PTP1B		56	63	RIKLHQED	1037.56	8.3278	3000	6	3.927	2.868	47.804
apo_PTP1B		56	63	RIKLHQED	1037.56	8.3156	10000	6	5.307	3.404	56.736
apo_PTP1B		56	63	RIKLHQED	1037.56	8.6745	MAX	6	6	4.542	75.699
apo_PTP1B		56	65	RIKLHQEDND	1266.63	9.014	0	8	0	0	0
apo_PTP1B		56	65	RIKLHQEDND	1266.63	9.0413	30	8	0.175	1.763	22.036
apo_PTP1B		56	65	RIKLHQEDND	1266.63	9.0252	100	8	0.563	1.846	23.07
apo_PTP1B		56	65	RIKLHQEDND	1266.63	9.0227	300	8	1.525	2.08	26.005
apo_PTP1B		56	65	RIKLHQEDND	1266.63	9.0336	1000	8	3.697	2.367	29.584
apo_PTP1B		56	65	RIKLHQEDND	1266.63	9.0074	3000	8	5.884	2.848	35.602
apo_PTP1B		56	65	RIKLHQEDND	1266.63	9.0501	10000	8	7.307	3.812	47.649
apo_PTP1B		56	65	RIKLHQEDND	1266.63	0	MAX	8	8	0	0
apo_PTP1B		59	70	LHQEDNDYINAS	1417.61	8.9162	0	10	0	0	0
apo_PTP1B		59	70	LHQEDNDYINAS	1417.61	8.9072	30	10	0.209	1.394	13.944
apo_PTP1B		59	70	LHQEDNDYINAS	1417.61	8.9036	100	10	0.675	1.452	14.519
apo_PTP1B		59	70	LHQEDNDYINAS	1417.61	8.8887	300	10	1.84	1.736	17.361
apo_PTP1B		59	70	LHQEDNDYINAS	1417.61	8.9162	1000	10	4.571	2.148	21.484
apo_PTP1B		59	70	LHQEDNDYINAS	1417.61	0	3000	10	7.545
apo_PTP1B		59	70	LHQEDNDYINAS	1417.61	8.8906	10000	10	9.276	4.243	42.432
apo_PTP1B		59	70	LHQEDNDYINAS	1417.61	9.0848	MAX	10	10	6.058	60.585
apo_PTP1B		60	71	HQEDNDYINASL	1417.61	8.9162	0	10	0	0	0
apo_PTP1B		60	71	HQEDNDYINASL	1417.61	8.9072	30	10	0.187	1.394	13.944
apo_PTP1B		60	71	HQEDNDYINASL	1417.61	8.9036	100	10	0.601	1.452	14.519
apo_PTP1B		60	71	HQEDNDYINASL	1417.61	8.8887	300	10	1.641	1.736	17.361
apo_PTP1B		60	71	HQEDNDYINASL	1417.61	8.9162	1000	10	4.095	2.148	21.484
apo_PTP1B		60	71	HQEDNDYINASL	1417.61	0	3000	10	6.923
apo_PTP1B		60	71	HQEDNDYINASL	1417.61	8.8906	10000	10	8.986	4.243	42.432
apo_PTP1B		60	71	HQEDNDYINASL	1417.61	9.0848	MAX	10	10	6.058	60.585
apo_PTP1B		63	88	DNDYINASLIKMEEAQRSYILTQGPL	2981.48	7.5065	0	23	0	0	0
apo_PTP1B		63	88	DNDYINASLIKMEEAQRSYILTQGPL	2981.48	7.4645	30	23	0.218	7.606	33.07
apo_PTP1B		63	88	DNDYINASLIKMEEAQRSYILTQGPL	2981.48	7.4688	100	23	0.714	8.212	35.706
apo_PTP1B		63	88	DNDYINASLIKMEEAQRSYILTQGPL	2981.48	7.455	300	23	2.035	9.219	40.082
apo_PTP1B		63	88	DNDYINASLIKMEEAQRSYILTQGPL	2981.48	7.4223	1000	23	5.774	9.497	41.291
apo_PTP1B		63	88	DNDYINASLIKMEEAQRSYILTQGPL	2981.48	7.4305	3000	23	12.049	9.802	42.618
apo_PTP1B		63	88	DNDYINASLIKMEEAQRSYILTQGPL	2981.48	7.4429	10000	23	18.94	10.245	44.542
apo_PTP1B		63	88	DNDYINASLIKMEEAQRSYILTQGPL	2981.48	8.2257	MAX	23	23	15.219	66.168
apo_PTP1B		65	74	DYINASLIKM	1166.6	8.5259	0	8	0	0	0
apo_PTP1B		65	74	DYINASLIKM	1166.6	8.5253	30	8	0.058	1.892	23.65
apo_PTP1B		65	74	DYINASLIKM	1166.6	8.5051	100	8	0.19	2.201	27.518
apo_PTP1B		65	74	DYINASLIKM	1166.6	8.5026	300	8	0.548	2.584	32.306
apo_PTP1B		65	74	DYINASLIKM	1166.6	8.5134	1000	8	1.598	2.76	34.5
apo_PTP1B		65	74	DYINASLIKM	1166.6	8.5206	3000	8	3.507	3.025	37.808
apo_PTP1B		65	74	DYINASLIKM	1166.6	8.5086	10000	8	6.029	3.633	45.411
apo_PTP1B		65	74	DYINASLIKM	1166.6	8.7941	MAX	8	8	5.16	64.494
apo_PTP1B		66	71	YINASL	679.354	8.7861	0	4	0	0	0
apo_PTP1B		66	71	YINASL	679.354	8.7645	30	4	0.045	0.252	6.312
apo_PTP1B		66	71	YINASL	679.354	8.7485	100	4	0.147	0.289	7.233
apo_PTP1B		66	71	YINASL	679.354	8.7459	300	4	0.421	0.447	11.186
apo_PTP1B		66	71	YINASL	679.354	8.7903	1000	4	1.195	0.811	20.281
apo_PTP1B		66	71	YINASL	679.354	8.7473	3000	4	2.444	1.355	33.866
apo_PTP1B		66	71	YINASL	679.354	8.7562	10000	4	3.606	2.332	58.294
apo_PTP1B		66	71	YINASL	679.354	8.9656	MAX	4	4	3.51	87.755
apo_PTP1B		70	80	SLIKMEEAQRS	1290.66	7.7078	0	9	0	0	0
apo_PTP1B		70	80	SLIKMEEAQRS	1290.66	7.6909	30	9	0.088	3.851	42.791
apo_PTP1B		70	80	SLIKMEEAQRS	1290.66	7.6703	100	9	0.291	4.144	46.04
apo_PTP1B		70	80	SLIKMEEAQRS	1290.66	7.6897	300	9	0.836	4.923	54.695
apo_PTP1B		70	80	SLIKMEEAQRS	1290.66	7.6657	1000	9	2.425	5.635	62.607
apo_PTP1B		70	80	SLIKMEEAQRS	1290.66	7.682	3000	9	5.158	6.226	69.173
apo_PTP1B		70	80	SLIKMEEAQRS	1290.66	7.6736	10000	9	7.857	6.697	74.413
apo_PTP1B		70	80	SLIKMEEAQRS	1290.66	7.873	MAX	9	9	5.766	64.069
apo_PTP1B		72	80	IKMEEAQRS	1090.54	6.2947	0	7	0	0	0
apo_PTP1B		72	80	IKMEEAQRS	1090.54	6.2692	30	7	0.083	3.264	46.629
apo_PTP1B		72	80	IKMEEAQRS	1090.54	6.256	100	7	0.274	3.535	50.502
apo_PTP1B		72	80	IKMEEAQRS	1090.54	6.2461	300	7	0.786	4.145	59.218
apo_PTP1B		72	80	IKMEEAQRS	1090.54	6.256	1000	7	2.264	4.543	64.899
apo_PTP1B		72	80	IKMEEAQRS	1090.54	6.2138	3000	7	4.713	4.913	70.179
apo_PTP1B		72	80	IKMEEAQRS	1090.54	6.2808	10000	7	6.73	5.219	74.557
apo_PTP1B		72	80	IKMEEAQRS	1090.54	6.4865	MAX	7	7	5.392	77.032
apo_PTP1B		72	81	IKMEEAQRSY	1253.61	7.1878	0	8	0	0	0
apo_PTP1B		72	81	IKMEEAQRSY	1253.61	7.1332	30	8	0.09	3.378	42.227
apo_PTP1B		72	81	IKMEEAQRSY	1253.61	7.1037	100	8	0.295	3.661	45.764
apo_PTP1B		72	81	IKMEEAQRSY	1253.61	7.1278	300	8	0.848	4.233	52.911
apo_PTP1B		72	81	IKMEEAQRSY	1253.61	7.0952	1000	8	2.455	4.615	57.684
apo_PTP1B		72	81	IKMEEAQRSY	1253.61	7.1116	3000	8	5.183	4.982	62.28
apo_PTP1B		72	81	IKMEEAQRSY	1253.61	7.1113	10000	8	7.61	5.413	67.661
apo_PTP1B		72	81	IKMEEAQRSY	1253.61	7.4048	MAX	8	8	6.697	83.708
apo_PTP1B		72	95	IKMEEAQRSYILTQGPLPNTVGHF	2728.4	9.5984	0	20	0	0	0
apo_PTP1B		72	95	IKMEEAQRSYILTQGPLPNTVGHF	2728.4	9.633	30	20	0.194	3.997	19.987
apo_PTP1B		72	95	IKMEEAQRSYILTQGPLPNTVGHF	2728.4	9.6121	100	20	0.636	4.332	21.66
apo_PTP1B		72	95	IKMEEAQRSYILTQGPLPNTVGHF	2728.4	9.6015	300	20	1.817	5.216	26.078
apo_PTP1B		72	95	IKMEEAQRSYILTQGPLPNTVGHF	2728.4	9.6039	1000	20	5.181	5.988	29.942
apo_PTP1B		72	95	IKMEEAQRSYILTQGPLPNTVGHF	2728.4	9.595	3000	20	10.921	6.786	33.93
apo_PTP1B		72	95	IKMEEAQRSYILTQGPLPNTVGHF	2728.4	9.6249	10000	20	17.105	8.247	41.237
apo_PTP1B		72	95	IKMEEAQRSYILTQGPLPNTVGHF	2728.4	9.7456	MAX	20	20	16.127	80.637
apo_PTP1B		72	97	IKMEEAQRSYILTQGPLPNTVGHFWE	3043.52	10.2501	0	22	0	0	0
apo_PTP1B		72	97	IKMEEAQRSYILTQGPLPNTVGHFWE	3043.52	10.2292	30	22	0.204	3.842	17.465
apo_PTP1B		72	97	IKMEEAQRSYILTQGPLPNTVGHFWE	3043.52	10.2539	100	22	0.669	4.197	19.079
apo_PTP1B		72	97	IKMEEAQRSYILTQGPLPNTVGHFWE	3043.52	10.2644	300	22	1.915	5.189	23.587
apo_PTP1B		72	97	IKMEEAQRSYILTQGPLPNTVGHFWE	3043.52	10.2417	1000	22	5.492	5.814	26.429
apo_PTP1B		72	97	IKMEEAQRSYILTQGPLPNTVGHFWE	3043.52	10.2489	3000	22	11.712	6.569	29.861
apo_PTP1B		72	97	IKMEEAQRSYILTQGPLPNTVGHFWE	3043.52	10.2711	10000	22	18.719	7.736	35.166
apo_PTP1B		72	97	IKMEEAQRSYILTQGPLPNTVGHFWE	3043.52	0	MAX	22	22	0	0
apo_PTP1B		73	82	KMEEAQRSYI	1253.61	7.1878	0	8	0	0	0
apo_PTP1B		73	82	KMEEAQRSYI	1253.61	7.1332	30	8	0.085	3.378	42.227
apo_PTP1B		73	82	KMEEAQRSYI	1253.61	7.1037	100	8	0.279	3.661	45.764
apo_PTP1B		73	82	KMEEAQRSYI	1253.61	7.1278	300	8	0.803	4.233	52.911
apo_PTP1B		73	82	KMEEAQRSYI	1253.61	7.0952	1000	8	2.318	4.615	57.684
apo_PTP1B		73	82	KMEEAQRSYI	1253.61	7.1116	3000	8	4.866	4.982	62.28
apo_PTP1B		73	82	KMEEAQRSYI	1253.61	7.1113	10000	8	7.151	5.413	67.661
apo_PTP1B		73	82	KMEEAQRSYI	1253.61	7.4048	MAX	8	8	6.697	83.708
apo_PTP1B		75	95	EEAQRSYILTQGPLPNTVGHF	2356.18	9.6963	0	17	0	0	0
apo_PTP1B		75	95	EEAQRSYILTQGPLPNTVGHF	2356.18	9.7213	30	17	0.162	3.051	17.95
apo_PTP1B		75	95	EEAQRSYILTQGPLPNTVGHF	2356.18	9.7212	100	17	0.531	3.359	19.759
apo_PTP1B		75	95	EEAQRSYILTQGPLPNTVGHF	2356.18	9.7191	300	17	1.515	4.11	24.177
apo_PTP1B		75	95	EEAQRSYILTQGPLPNTVGHF	2356.18	9.7131	1000	17	4.302	4.789	28.17
apo_PTP1B		75	95	EEAQRSYILTQGPLPNTVGHF	2356.18	9.7041	3000	17	9.036	5.547	32.629
apo_PTP1B		75	95	EEAQRSYILTQGPLPNTVGHF	2356.18	9.6836	10000	17	14.273	6.909	40.642
apo_PTP1B		75	95	EEAQRSYILTQGPLPNTVGHF	2356.18	9.8965	MAX	17	17	14.234	83.732
apo_PTP1B		76	96	EAQRSYILTQGPLPNTVGHFW	2413.22	10.3621	0	17	0	0	0
apo_PTP1B		76	96	EAQRSYILTQGPLPNTVGHFW	2413.22	10.3549	30	17	0.149	1.825	10.736
apo_PTP1B		76	96	EAQRSYILTQGPLPNTVGHFW	2413.22	10.3335	100	17	0.487	2.076	12.209
apo_PTP1B		76	96	EAQRSYILTQGPLPNTVGHFW	2413.22	10.34	300	17	1.393	2.618	15.402
apo_PTP1B		76	96	EAQRSYILTQGPLPNTVGHFW	2413.22	10.3088	1000	17	3.984	3.098	18.222
apo_PTP1B		76	96	EAQRSYILTQGPLPNTVGHFW	2413.22	10.3328	3000	17	8.545	3.748	22.045
apo_PTP1B		76	96	EAQRSYILTQGPLPNTVGHFW	2413.22	10.3382	10000	17	14.025	4.971	29.244
apo_PTP1B		76	96	EAQRSYILTQGPLPNTVGHFW	2413.22	10.5673	MAX	17	17	12.604	74.139
apo_PTP1B		77	82	AQRSYI	736.387	7.4561	0	4	0	0	0
apo_PTP1B		77	82	AQRSYI	736.387	7.4897	30	4	0.032	1.076	26.903
apo_PTP1B		77	82	AQRSYI	736.387	7.473	100	4	0.106	1.233	30.834
apo_PTP1B		77	82	AQRSYI	736.387	7.4718	300	4	0.305	1.506	37.64
apo_PTP1B		77	82	AQRSYI	736.387	7.4475	1000	4	0.9	2.294	57.36
apo_PTP1B		77	82	AQRSYI	736.387	7.5061	3000	4	1.989	3.759	93.975
apo_PTP1B		77	82	AQRSYI	736.387	7.5016	10000	4	3.237	3.369	84.218
apo_PTP1B		77	82	AQRSYI	736.387	0	MAX	4	4	0	0
apo_PTP1B		77	95	AQRSYILTQGPLPNTVGHF	2098.1	9.6502	0	15	0	0	0
apo_PTP1B		77	95	AQRSYILTQGPLPNTVGHF	2098.1	9.6079	30	15	0.135	2.001	13.342
apo_PTP1B		77	95	AQRSYILTQGPLPNTVGHF	2098.1	9.6038	100	15	0.441	2.277	15.177
apo_PTP1B		77	95	AQRSYILTQGPLPNTVGHF	2098.1	9.6099	300	15	1.258	2.878	19.183
apo_PTP1B		77	95	AQRSYILTQGPLPNTVGHF	2098.1	9.6124	1000	15	3.574	3.444	22.958
apo_PTP1B		77	95	AQRSYILTQGPLPNTVGHF	2098.1	9.6117	3000	15	7.577	4.203	28.018
apo_PTP1B		77	95	AQRSYILTQGPLPNTVGHF	2098.1	9.6459	10000	15	12.313	5.572	37.148
apo_PTP1B		77	95	AQRSYILTQGPLPNTVGHF	2098.1	9.746	MAX	15	15	12.122	80.813
apo_PTP1B		77	97	AQRSYILTQGPLPNTVGHFWE	2413.22	10.3621	0	17	0	0	0
apo_PTP1B		77	97	AQRSYILTQGPLPNTVGHFWE	2413.22	10.3549	30	17	0.145	1.825	10.736
apo_PTP1B		77	97	AQRSYILTQGPLPNTVGHFWE	2413.22	10.3335	100	17	0.475	2.076	12.209
apo_PTP1B		77	97	AQRSYILTQGPLPNTVGHFWE	2413.22	10.34	300	17	1.357	2.618	15.402
apo_PTP1B		77	97	AQRSYILTQGPLPNTVGHFWE	2413.22	10.3088	1000	17	3.885	3.098	18.222
apo_PTP1B		77	97	AQRSYILTQGPLPNTVGHFWE	2413.22	10.3328	3000	17	8.368	3.748	22.045
apo_PTP1B		77	97	AQRSYILTQGPLPNTVGHFWE	2413.22	10.3382	10000	17	13.927	4.971	29.244
apo_PTP1B		77	97	AQRSYILTQGPLPNTVGHFWE	2413.22	10.5673	MAX	17	17	12.604	74.139
apo_PTP1B		78	95	QRSYILTQGPLPNTVGHF	2027.06	9.7004	0	14	0	0	0
apo_PTP1B		78	95	QRSYILTQGPLPNTVGHF	2027.06	9.5826	30	14	0.126	1.845	13.176
apo_PTP1B		78	95	QRSYILTQGPLPNTVGHF	2027.06	9.6037	100	14	0.413	2.074	14.816
apo_PTP1B		78	95	QRSYILTQGPLPNTVGHF	2027.06	9.5931	300	14	1.176	2.453	17.523
apo_PTP1B		78	95	QRSYILTQGPLPNTVGHF	2027.06	9.5705	1000	14	3.325	2.932	20.945
apo_PTP1B		78	95	QRSYILTQGPLPNTVGHF	2027.06	9.5866	3000	14	7	3.56	25.431
apo_PTP1B		78	95	QRSYILTQGPLPNTVGHF	2027.06	9.5829	10000	14	11.37	4.929	35.206
apo_PTP1B		78	95	QRSYILTQGPLPNTVGHF	2027.06	9.8212	MAX	14	14	11.288	80.632
apo_PTP1B		79	96	RSYILTQGPLPNTVGHFW	2085.08	10.9384	0	14	0	0	0
apo_PTP1B		79	96	RSYILTQGPLPNTVGHFW	2085.08	10.9674	30	14	0.115	2.681	19.15
apo_PTP1B		79	96	RSYILTQGPLPNTVGHFW	2085.08	10.963	100	14	0.376	3.474	24.815
apo_PTP1B		79	96	RSYILTQGPLPNTVGHFW	2085.08	10.9603	300	14	1.071	4.197	29.982
apo_PTP1B		79	96	RSYILTQGPLPNTVGHFW	2085.08	10.955	1000	14	3.047	4.324	30.886
apo_PTP1B		79	96	RSYILTQGPLPNTVGHFW	2085.08	10.962	3000	14	6.548	4.493	32.094
apo_PTP1B		79	96	RSYILTQGPLPNTVGHFW	2085.08	10.955	10000	14	11.124	5.157	36.838
apo_PTP1B		79	96	RSYILTQGPLPNTVGHFW	2085.08	0	MAX	14	14	0	0
apo_PTP1B		81	95	YILTQGPLPNTVGHF	1655.87	10.0571	0	11	0	0	0
apo_PTP1B		81	95	YILTQGPLPNTVGHF	1655.87	10.0446	30	11	0.103	1.69	15.36
apo_PTP1B		81	95	YILTQGPLPNTVGHF	1655.87	10.0231	100	11	0.336	1.855	16.864
apo_PTP1B		81	95	YILTQGPLPNTVGHF	1655.87	10.0211	300	11	0.953	2.091	19.011
apo_PTP1B		81	95	YILTQGPLPNTVGHF	1655.87	10.0234	1000	11	2.674	2.42	22.004
apo_PTP1B		81	95	YILTQGPLPNTVGHF	1655.87	10.0141	3000	11	5.588	3.142	28.563
apo_PTP1B		81	95	YILTQGPLPNTVGHF	1655.87	10.0403	10000	11	9.077	4.44	40.362
apo_PTP1B		81	95	YILTQGPLPNTVGHF	1655.87	10.16	MAX	11	11	9.11	82.816
apo_PTP1B		81	96	YILTQGPLPNTVGHFW	1841.95	11.0936	0	12	0	0	0
apo_PTP1B		81	96	YILTQGPLPNTVGHFW	1841.95	10.1747	30	12	0.107	3.59	29.916
apo_PTP1B		81	96	YILTQGPLPNTVGHFW	1841.95	10.1573	100	12	0.349	4.259	35.496
apo_PTP1B		81	96	YILTQGPLPNTVGHFW	1841.95	10.1553	300	12	0.993	4.917	40.976
apo_PTP1B		81	96	YILTQGPLPNTVGHFW	1841.95	10.1493	1000	12	2.803	5.013	41.773
apo_PTP1B		81	96	YILTQGPLPNTVGHFW	1841.95	10.1482	3000	12	5.928	5.19	43.247
apo_PTP1B		81	96	YILTQGPLPNTVGHFW	1841.95	10.1663	10000	12	9.826	5.782	48.181
apo_PTP1B		81	96	YILTQGPLPNTVGHFW	1841.95	10.3901	MAX	12	12	9.362	78.013
apo_PTP1B		81	97	YILTQGPLPNTVGHFWE	1970.99	10.8503	0	13	0	0	0
apo_PTP1B		81	97	YILTQGPLPNTVGHFWE	1970.99	10.8039	30	13	0.113	1.526	11.739
apo_PTP1B		81	97	YILTQGPLPNTVGHFWE	1970.99	10.7866	100	13	0.369	1.642	12.633
apo_PTP1B		81	97	YILTQGPLPNTVGHFWE	1970.99	10.7928	300	13	1.051	1.869	14.378
apo_PTP1B		81	97	YILTQGPLPNTVGHFWE	1970.99	10.745	1000	13	2.984	2.183	16.79
apo_PTP1B		81	97	YILTQGPLPNTVGHFWE	1970.99	10.7942	3000	13	6.378	2.782	21.398
apo_PTP1B		81	97	YILTQGPLPNTVGHFWE	1970.99	10.7955	10000	13	10.69	3.944	30.341
apo_PTP1B		81	97	YILTQGPLPNTVGHFWE	1970.99	10.802	MAX	13	13	8.013	61.635
apo_PTP1B		82	95	ILTQGPLPNTVGHF	1492.8	9.5313	0	10	0	0	0
apo_PTP1B		82	95	ILTQGPLPNTVGHF	1492.8	9.5029	30	10	0.101	1.72	17.201
apo_PTP1B		82	95	ILTQGPLPNTVGHF	1492.8	9.4821	100	10	0.33	1.868	18.68
apo_PTP1B		82	95	ILTQGPLPNTVGHF	1492.8	9.4673	300	10	0.935	2.109	21.092
apo_PTP1B		82	95	ILTQGPLPNTVGHF	1492.8	9.4697	1000	10	2.617	2.46	24.604
apo_PTP1B		82	95	ILTQGPLPNTVGHF	1492.8	9.4439	3000	10	5.426	3.186	31.858
apo_PTP1B		82	95	ILTQGPLPNTVGHF	1492.8	9.4739	10000	10	8.632	4.483	44.827
apo_PTP1B		82	95	ILTQGPLPNTVGHF	1492.8	9.677	MAX	10	10	8.086	80.858
apo_PTP1B		82	97	ILTQGPLPNTVGHFWE	1807.93	10.4223	0	12	0	0	0
apo_PTP1B		82	97	ILTQGPLPNTVGHFWE	1807.93	10.5185	30	12	0.111	1.415	11.79
apo_PTP1B		82	97	ILTQGPLPNTVGHFWE	1807.93	10.5055	100	12	0.363	1.545	12.875
apo_PTP1B		82	97	ILTQGPLPNTVGHFWE	1807.93	10.5161	300	12	1.034	1.785	14.875
apo_PTP1B		82	97	ILTQGPLPNTVGHFWE	1807.93	10.5018	1000	12	2.927	2.091	17.427
apo_PTP1B		82	97	ILTQGPLPNTVGHFWE	1807.93	10.5258	3000	12	6.217	2.642	22.015
apo_PTP1B		82	97	ILTQGPLPNTVGHFWE	1807.93	10.5186	10000	12	10.245	3.773	31.438
apo_PTP1B		82	97	ILTQGPLPNTVGHFWE	1807.93	10.6426	MAX	12	12	7.394	61.62
apo_PTP1B		83	95	LTQGPLPNTVGHF	1379.72	9.1805	0	9	0	0	0
apo_PTP1B		83	95	LTQGPLPNTVGHF	1379.72	9.142	30	9	0.097	1.756	19.515
apo_PTP1B		83	95	LTQGPLPNTVGHF	1379.72	9.2054	100	9	0.317	1.822	20.243
apo_PTP1B		83	95	LTQGPLPNTVGHF	1379.72	9.1988	300	9	0.897	1.981	22.015
apo_PTP1B		83	95	LTQGPLPNTVGHF	1379.72	9.0755	1000	9	2.495	2.449	27.216
apo_PTP1B		83	95	LTQGPLPNTVGHF	1379.72	9.1921	3000	9	5.103	2.956	32.845
apo_PTP1B		83	95	LTQGPLPNTVGHF	1379.72	9.1383	10000	9	7.905	4.238	47.093
apo_PTP1B		83	95	LTQGPLPNTVGHF	1379.72	0	MAX	9	9	0	0
apo_PTP1B		83	98	LTQGPLPNTVGHFWEM	1825.88	9.9536	0	12	0	0	0
apo_PTP1B		83	98	LTQGPLPNTVGHFWEM	1825.88	9.9605	30	12	0.117	3.694	30.781
apo_PTP1B		83	98	LTQGPLPNTVGHFWEM	1825.88	9.9476	100	12	0.383	4.207	35.061
apo_PTP1B		83	98	LTQGPLPNTVGHFWEM	1825.88	9.9456	300	12	1.091	5.042	42.019
apo_PTP1B		83	98	LTQGPLPNTVGHFWEM	1825.88	9.9312	1000	12	3.088	5.388	44.901
apo_PTP1B		83	98	LTQGPLPNTVGHFWEM	1825.88	9.9303	3000	12	6.525	5.624	46.87
apo_PTP1B		83	98	LTQGPLPNTVGHFWEM	1825.88	9.9564	10000	12	10.482	6.039	50.324
apo_PTP1B		83	98	LTQGPLPNTVGHFWEM	1825.88	10.0672	MAX	12	12	8.489	70.745
apo_PTP1B		84	95	TQGPLPNTVGHF	1266.64	9.0169	0	8	0	0	0
apo_PTP1B		84	95	TQGPLPNTVGHF	1266.64	9.0413	30	8	0.089	1.742	21.771
apo_PTP1B		84	95	TQGPLPNTVGHF	1266.64	9.0252	100	8	0.291	1.841	23.007
apo_PTP1B		84	95	TQGPLPNTVGHF	1266.64	9.0312	300	8	0.82	2.079	25.985
apo_PTP1B		84	95	TQGPLPNTVGHF	1266.64	9.0336	1000	8	2.262	2.337	29.213
apo_PTP1B		84	95	TQGPLPNTVGHF	1266.64	8.999	3000	8	4.555	2.84	35.497
apo_PTP1B		84	95	TQGPLPNTVGHF	1266.64	8.9996	10000	8	6.975	3.899	48.74
apo_PTP1B		84	95	TQGPLPNTVGHF	1266.64	0	MAX	8	8	0	0
apo_PTP1B		88	94	LPNTVGH	736.387	7.4561	0	5	0	0	0
apo_PTP1B		88	94	LPNTVGH	736.387	7.4897	30	5	0.061	1.068	21.367
apo_PTP1B		88	94	LPNTVGH	736.387	7.4478	100	5	0.197	1.249	24.974
apo_PTP1B		88	94	LPNTVGH	736.387	7.4718	300	5	0.55	1.467	29.345
apo_PTP1B		88	94	LPNTVGH	736.387	7.4475	1000	5	1.469	2.727	54.539
apo_PTP1B		88	94	LPNTVGH	736.387	7.4809	3000	5	2.833	2.143	42.859
apo_PTP1B		88	94	LPNTVGH	736.387	7.4807	10000	5	4.31	2.863	57.267
apo_PTP1B		88	94	LPNTVGH	736.387	7.7608	MAX	5	5	3.945	78.908
apo_PTP1B		95	106	FWEMVWEQKSRG	1581.74	8.8826	0	10	0	0	0
apo_PTP1B		95	106	FWEMVWEQKSRG	1581.74	8.84	30	10	0.082	5.052	50.525
apo_PTP1B		95	106	FWEMVWEQKSRG	1581.74	8.8239	100	10	0.269	5.914	59.141
apo_PTP1B		95	106	FWEMVWEQKSRG	1581.74	8.8047	300	10	0.782	6.981	69.81
apo_PTP1B		95	106	FWEMVWEQKSRG	1581.74	8.8322	1000	10	2.346	7.014	70.139
apo_PTP1B		95	106	FWEMVWEQKSRG	1581.74	8.8144	3000	10	5.351	6.959	69.593
apo_PTP1B		95	106	FWEMVWEQKSRG	1581.74	8.8233	10000	10	8.861	7.045	70.449
apo_PTP1B		95	106	FWEMVWEQKSRG	1581.74	9.0576	MAX	10	10	7.21	72.104
apo_PTP1B		96	100	WEMVW	749.321	12.0672	0	3	0	0	0
apo_PTP1B		96	100	WEMVW	749.321	12.1127	30	3	0.017	0.052	1.728
apo_PTP1B		96	100	WEMVW	749.321	12.1041	100	3	0.056	0.054	1.806
apo_PTP1B		96	100	WEMVW	749.321	12.0935	300	3	0.165	0.042	1.409
apo_PTP1B		96	100	WEMVW	749.321	12.1037	1000	3	0.506	0.049	1.64
apo_PTP1B		96	100	WEMVW	749.321	12.1115	3000	3	1.224	0.053	1.767
apo_PTP1B		96	100	WEMVW	749.321	12.125	10000	3	2.32	0.053	1.774
apo_PTP1B		96	100	WEMVW	749.321	12.2419	MAX	3	3	2.569	85.644
apo_PTP1B		96	101	WEMVWE	878.363	11.4924	0	4	0	0	0
apo_PTP1B		96	101	WEMVWE	878.363	11.4708	30	4	0.023	0.051	1.272
apo_PTP1B		96	101	WEMVWE	878.363	11.458	100	4	0.076	0.047	1.163
apo_PTP1B		96	101	WEMVWE	878.363	11.4639	300	4	0.223	0.048	1.206
apo_PTP1B		96	101	WEMVWE	878.363	11.4583	1000	4	0.687	0.039	0.964
apo_PTP1B		96	101	WEMVWE	878.363	11.4654	3000	4	1.675	0.03	0.743
apo_PTP1B		96	101	WEMVWE	878.363	11.4667	10000	4	3.185	0.045	1.132
apo_PTP1B		96	101	WEMVWE	878.363	11.7074	MAX	4	4	2.359	58.966
apo_PTP1B		96	106	WEMVWEQKSRG	1434.67	9.5789	0	9	0	0	0
apo_PTP1B		96	106	WEMVWEQKSRG	1434.67	9.5616	30	9	0.076	0.18	1.999
apo_PTP1B		96	106	WEMVWEQKSRG	1434.67	9.545	100	9	0.249	0.179	1.984
apo_PTP1B		96	106	WEMVWEQKSRG	1434.67	9.5345	300	9	0.724	0.174	1.938
apo_PTP1B		96	106	WEMVWEQKSRG	1434.67	9.5369	1000	9	2.165	0.181	2.014
apo_PTP1B		96	106	WEMVWEQKSRG	1434.67	9.511	3000	9	4.9	0.192	2.13
apo_PTP1B		96	106	WEMVWEQKSRG	1434.67	9.5452	10000	9	7.997	0.395	4.387
apo_PTP1B		96	106	WEMVWEQKSRG	1434.67	9.5724	MAX	9	9	5.287	58.748
apo_PTP1B		96	109	WEMVWEQKSRGVVM	1763.85	10.2025	0	12	0	0	0
apo_PTP1B		96	109	WEMVWEQKSRGVVM	1763.85	10.2082	30	12	0.089	0.177	1.473
apo_PTP1B		96	109	WEMVWEQKSRGVVM	1763.85	10.1783	100	12	0.292	0.181	1.509
apo_PTP1B		96	109	WEMVWEQKSRGVVM	1763.85	10.1888	300	12	0.851	0.172	1.436
apo_PTP1B		96	109	WEMVWEQKSRGVVM	1763.85	10.183	1000	12	2.563	0.185	1.542
apo_PTP1B		96	109	WEMVWEQKSRGVVM	1763.85	10.1902	3000	12	5.922	0.186	1.554
apo_PTP1B		96	109	WEMVWEQKSRGVVM	1763.85	10.2165	10000	12	10.156	0.4	3.331
apo_PTP1B		96	109	WEMVWEQKSRGVVM	1763.85	10.2881	MAX	12	12	9.062	75.517
apo_PTP1B		96	110	WEMVWEQKSRGVVML	1876.93	10.6909	0	13	0	0	0
apo_PTP1B		96	110	WEMVWEQKSRGVVML	1876.93	10.7031	30	13	0.092	0.145	1.118
apo_PTP1B		96	110	WEMVWEQKSRGVVML	1876.93	10.6608	100	13	0.304	0.155	1.194
apo_PTP1B		96	110	WEMVWEQKSRGVVML	1876.93	10.6838	300	13	0.887	0.164	1.261
apo_PTP1B		96	110	WEMVWEQKSRGVVML	1876.93	10.6528	1000	13	2.678	0.195	1.502
apo_PTP1B		96	110	WEMVWEQKSRGVVML	1876.93	10.66	3000	13	6.229	0.219	1.682
apo_PTP1B		96	110	WEMVWEQKSRGVVML	1876.93	10.6738	10000	13	10.863	0.486	3.742
apo_PTP1B		96	110	WEMVWEQKSRGVVML	1876.93	10.6982	MAX	13	13	9.825	75.574
apo_PTP1B		98	106	MVWEQKSRG	1119.55	7.2653	0	7	0	0	0
apo_PTP1B		98	106	MVWEQKSRG	1119.55	7.3848	30	7	0.063	0.294	4.203
apo_PTP1B		98	106	MVWEQKSRG	1119.55	7.3597	100	7	0.208	0.291	4.151
apo_PTP1B		98	106	MVWEQKSRG	1119.55	7.3712	300	7	0.604	0.289	4.134
apo_PTP1B		98	106	MVWEQKSRG	1119.55	7.3468	1000	7	1.8	0.301	4.301
apo_PTP1B		98	106	MVWEQKSRG	1119.55	7.355	3000	7	4.042	0.312	4.454
apo_PTP1B		98	106	MVWEQKSRG	1119.55	7.3632	10000	7	6.457	0.537	7.675
apo_PTP1B		98	106	MVWEQKSRG	1119.55	7.6089	MAX	7	7	4.396	62.8
apo_PTP1B		98	108	MVWEQKSRGVV	1317.69	8.0601	0	9	0	0	0
apo_PTP1B		98	108	MVWEQKSRGVV	1317.69	8.0221	30	9	0.072	0.242	2.694
apo_PTP1B		98	108	MVWEQKSRGVV	1317.69	7.9975	100	9	0.236	0.24	2.662
apo_PTP1B		98	108	MVWEQKSRGVV	1317.69	8.0164	300	9	0.687	0.236	2.619
apo_PTP1B		98	108	MVWEQKSRGVV	1317.69	8.0014	1000	9	2.062	0.249	2.762
apo_PTP1B		98	108	MVWEQKSRGVV	1317.69	8.0173	3000	9	4.709	0.258	2.866
apo_PTP1B		98	108	MVWEQKSRGVV	1317.69	8.0051	10000	9	7.849	0.495	5.503
apo_PTP1B		98	108	MVWEQKSRGVV	1317.69	8.2662	MAX	9	9	5.029	55.874
apo_PTP1B		98	109	MVWEQKSRGVVM	1448.73	8.7651	0	10	0	0	0
apo_PTP1B		98	109	MVWEQKSRGVVM	1448.73	8.7352	30	10	0.076	0.104	1.037
apo_PTP1B		98	109	MVWEQKSRGVVM	1448.73	8.7191	100	10	0.251	0.062	0.62
apo_PTP1B		98	109	MVWEQKSRGVVM	1448.73	8.7124	300	10	0.73	0.005	0.049
apo_PTP1B		98	109	MVWEQKSRGVVM	1448.73	8.7231	1000	10	2.197	0.014	0.135
apo_PTP1B		98	109	MVWEQKSRGVVM	1448.73	8.7138	3000	10	5.063	0.035	0.351
apo_PTP1B		98	109	MVWEQKSRGVVM	1448.73	8.7267	10000	10	8.617	0.282	2.822
apo_PTP1B		98	109	MVWEQKSRGVVM	1448.73	9.0453	MAX	10	10	4.018	40.184
apo_PTP1B		98	110	MVWEQKSRGVVML	1561.81	9.646	0	11	0	0	0
apo_PTP1B		98	110	MVWEQKSRGVVML	1561.81	9.7003	30	11	0.08	0.203	1.842
apo_PTP1B		98	110	MVWEQKSRGVVML	1561.81	9.6792	100	11	0.263	0.214	1.948
apo_PTP1B		98	110	MVWEQKSRGVVML	1561.81	9.6771	300	11	0.766	0.222	2.02
apo_PTP1B		98	110	MVWEQKSRGVVML	1561.81	9.6795	1000	11	2.313	0.238	2.166
apo_PTP1B		98	110	MVWEQKSRGVVML	1561.81	9.6705	3000	11	5.371	0.287	2.608
apo_PTP1B		98	110	MVWEQKSRGVVML	1561.81	9.7004	10000	11	9.323	0.564	5.131
apo_PTP1B		98	110	MVWEQKSRGVVML	1561.81	9.8443	MAX	11	11	8.487	77.153
apo_PTP1B		99	109	VWEQKSRGVVM	1317.69	8.0601	0	9	0	0	0
apo_PTP1B		99	109	VWEQKSRGVVM	1317.69	8.0221	30	9	0.072	0.242	2.694
apo_PTP1B		99	109	VWEQKSRGVVM	1317.69	7.9975	100	9	0.236	0.24	2.662
apo_PTP1B		99	109	VWEQKSRGVVM	1317.69	8.0164	300	9	0.686	0.236	2.619
apo_PTP1B		99	109	VWEQKSRGVVM	1317.69	8.0014	1000	9	2.057	0.249	2.762
apo_PTP1B		99	109	VWEQKSRGVVM	1317.69	8.0173	3000	9	4.698	0.258	2.866
apo_PTP1B		99	109	VWEQKSRGVVM	1317.69	8.0051	10000	9	7.836	0.495	5.503
apo_PTP1B		99	109	VWEQKSRGVVM	1317.69	8.2662	MAX	9	9	5.029	55.874
apo_PTP1B		99	110	VWEQKSRGVVML	1430.77	9.1483	0	10	0	0	0
apo_PTP1B		99	110	VWEQKSRGVVML	1430.77	9.0959	30	10	0.075	0.207	2.071
apo_PTP1B		99	110	VWEQKSRGVVML	1430.77	9.0629	100	10	0.248	0.212	2.117
apo_PTP1B		99	110	VWEQKSRGVVML	1430.77	9.0731	300	10	0.722	0.211	2.112
apo_PTP1B		99	110	VWEQKSRGVVML	1430.77	9.0755	1000	10	2.172	0.242	2.421
apo_PTP1B		99	110	VWEQKSRGVVML	1430.77	9.0997	3000	10	5.006	0.273	2.732
apo_PTP1B		99	110	VWEQKSRGVVML	1430.77	9.0501	10000	10	8.543	0.569	5.694
apo_PTP1B		99	110	VWEQKSRGVVML	1430.77	9.3298	MAX	10	10	5.451	54.512
apo_PTP1B		100	134	WEQKSRGVVMLNRVMEKGSLKCAQYWPQKEEKEMI	4238.13	8.8322	0	32	0	0	0
apo_PTP1B		100	134	WEQKSRGVVMLNRVMEKGSLKCAQYWPQKEEKEMI	4238.13	8.8573	30	32	0.287	15.473	48.354
apo_PTP1B		100	134	WEQKSRGVVMLNRVMEKGSLKCAQYWPQKEEKEMI	4238.13	8.8425	100	32	0.942	15.328	47.899
apo_PTP1B		100	134	WEQKSRGVVMLNRVMEKGSLKCAQYWPQKEEKEMI	4238.13	8.7879	300	32	2.721	15.862	49.568
apo_PTP1B		100	134	WEQKSRGVVMLNRVMEKGSLKCAQYWPQKEEKEMI	4238.13	8.849	1000	32	7.995	15.574	48.669
apo_PTP1B		100	134	WEQKSRGVVMLNRVMEKGSLKCAQYWPQKEEKEMI	4238.13	8.7893	3000	32	17.563	15.745	49.203
apo_PTP1B		100	134	WEQKSRGVVMLNRVMEKGSLKCAQYWPQKEEKEMI	4238.13	8.8485	10000	32	28.132	15.528	48.524
apo_PTP1B		100	134	WEQKSRGVVMLNRVMEKGSLKCAQYWPQKEEKEMI	4238.13	8.9873	MAX	32	32	17.468	54.588
apo_PTP1B		101	109	EQKSRGVVM	1032.54	7.0034	0	7	0	0	0
apo_PTP1B		101	109	EQKSRGVVM	1032.54	7.0116	30	7	0.053	5.481	78.302
apo_PTP1B		101	109	EQKSRGVVM	1032.54	7.0408	100	7	0.176	5.312	75.887
apo_PTP1B		101	109	EQKSRGVVM	1032.54	6.9347	300	7	0.511	5.362	76.605
apo_PTP1B		101	109	EQKSRGVVM	1032.54	6.9191	1000	7	1.537	5.307	75.816
apo_PTP1B		101	109	EQKSRGVVM	1032.54	7.0529	3000	7	3.537	5.245	74.931
apo_PTP1B		101	109	EQKSRGVVM	1032.54	7.0441	10000	7	5.988	5.322	76.026
apo_PTP1B		101	109	EQKSRGVVM	1032.54	7.1448	MAX	7	7	4.899	69.99
apo_PTP1B		101	110	EQKSRGVVML	1145.62	7.5372	0	8	0	0	0
apo_PTP1B		101	110	EQKSRGVVML	1145.62	7.5064	30	8	0.057	5.924	74.056
apo_PTP1B		101	110	EQKSRGVVML	1145.62	7.4856	100	8	0.188	5.943	74.289
apo_PTP1B		101	110	EQKSRGVVML	1145.62	7.4969	300	8	0.547	5.965	74.563
apo_PTP1B		101	110	EQKSRGVVML	1145.62	7.4642	1000	8	1.652	5.925	74.057
apo_PTP1B		101	110	EQKSRGVVML	1145.62	7.4724	3000	8	3.844	5.882	73.524
apo_PTP1B		101	110	EQKSRGVVML	1145.62	7.4681	10000	8	6.694	5.958	74.478
apo_PTP1B		101	110	EQKSRGVVML	1145.62	7.8985	MAX	8	8	6.258	78.225
apo_PTP1B		104	114	SRGVVMLNRVM	1260.68	10.3425	0	9	0	0	0
apo_PTP1B		104	114	SRGVVMLNRVM	1260.68	10.3675	30	9	0.055	3.656	40.626
apo_PTP1B		104	114	SRGVVMLNRVM	1260.68	10.3587	100	9	0.181	4.251	47.231
apo_PTP1B		104	114	SRGVVMLNRVM	1260.68	10.3483	300	9	0.53	4.839	53.768
apo_PTP1B		104	114	SRGVVMLNRVM	1260.68	10.3256	1000	9	1.618	4.994	55.489
apo_PTP1B		104	114	SRGVVMLNRVM	1260.68	10.3411	3000	9	3.862	5.346	59.4
apo_PTP1B		104	114	SRGVVMLNRVM	1260.68	10.3467	10000	9	7.127	5.675	63.052
apo_PTP1B		104	114	SRGVVMLNRVM	1260.68	0	MAX	9	9	0	0
apo_PTP1B		106	129	GVVMLNRVMEKGSLKCAQYWPQKE	2793.41	8.0853	0	21	0	0	0
apo_PTP1B		106	129	GVVMLNRVMEKGSLKCAQYWPQKE	2793.41	8.0598	30	21	0.18	12.212	58.153
apo_PTP1B		106	129	GVVMLNRVMEKGSLKCAQYWPQKE	2793.41	8.0353	100	21	0.592	12.535	59.692
apo_PTP1B		106	129	GVVMLNRVMEKGSLKCAQYWPQKE	2793.41	8.0415	300	21	1.707	13.087	62.318
apo_PTP1B		106	129	GVVMLNRVMEKGSLKCAQYWPQKE	2793.41	8.0433	1000	21	5.003	13.288	63.278
apo_PTP1B		106	129	GVVMLNRVMEKGSLKCAQYWPQKE	2793.41	8.0508	3000	21	11.003	13.214	62.926
apo_PTP1B		106	129	GVVMLNRVMEKGSLKCAQYWPQKE	2793.41	8.0347	10000	21	18.075	13.451	64.055
apo_PTP1B		106	129	GVVMLNRVMEKGSLKCAQYWPQKE	2793.41	0	MAX	21	21	0	0
apo_PTP1B		110	118	LNRVMEKGS	1032.54	7.0034	0	7	0	0	0
apo_PTP1B		110	118	LNRVMEKGS	1032.54	7.0116	30	7	0.069	5.481	78.302
apo_PTP1B		110	118	LNRVMEKGS	1032.54	7.0408	100	7	0.228	5.312	75.887
apo_PTP1B		110	118	LNRVMEKGS	1032.54	6.9347	300	7	0.654	5.362	76.605
apo_PTP1B		110	118	LNRVMEKGS	1032.54	6.9191	1000	7	1.89	5.307	75.816
apo_PTP1B		110	118	LNRVMEKGS	1032.54	7.0529	3000	7	4.025	5.245	74.931
apo_PTP1B		110	118	LNRVMEKGS	1032.54	7.0441	10000	7	6.214	5.322	76.026
apo_PTP1B		110	118	LNRVMEKGS	1032.54	7.1448	MAX	7	7	4.899	69.99
apo_PTP1B		110	119	LNRVMEKGSL	1145.62	7.5372	0	8	0	0	0
apo_PTP1B		110	119	LNRVMEKGSL	1145.62	7.5064	30	8	0.073	5.924	74.056
apo_PTP1B		110	119	LNRVMEKGSL	1145.62	7.4856	100	8	0.24	5.943	74.289
apo_PTP1B		110	119	LNRVMEKGSL	1145.62	7.4969	300	8	0.69	5.965	74.563
apo_PTP1B		110	119	LNRVMEKGSL	1145.62	7.4642	1000	8	2.006	5.925	74.057
apo_PTP1B		110	119	LNRVMEKGSL	1145.62	7.4724	3000	8	4.335	5.882	73.524
apo_PTP1B		110	119	LNRVMEKGSL	1145.62	7.4681	10000	8	6.924	5.958	74.478
apo_PTP1B		110	119	LNRVMEKGSL	1145.62	7.8985	MAX	8	8	6.258	78.225
apo_PTP1B		110	121	LNRVMEKGSLKC	1376.73	7.171	0	10	0	0	0
apo_PTP1B		110	121	LNRVMEKGSLKC	1376.73	7.2171	30	10	0.099	7.262	72.618
apo_PTP1B		110	121	LNRVMEKGSLKC	1376.73	7.2003	100	10	0.324	7.282	72.818
apo_PTP1B		110	121	LNRVMEKGSLKC	1376.73	7.2117	300	10	0.928	7.287	72.868
apo_PTP1B		110	121	LNRVMEKGSLKC	1376.73	7.1874	1000	10	2.668	7.241	72.411
apo_PTP1B		110	121	LNRVMEKGSLKC	1376.73	7.204	3000	10	5.63	7.176	71.763
apo_PTP1B		110	121	LNRVMEKGSLKC	1376.73	7.1952	10000	10	8.765	7.297	72.966
apo_PTP1B		110	121	LNRVMEKGSLKC	1376.73	7.381	MAX	10	10	7.937	79.366
apo_PTP1B		110	132	LNRVMEKGSLKCAQYWPQKEEKE	2793.39	8.116	0	20	0	0	0
apo_PTP1B		110	132	LNRVMEKGSLKCAQYWPQKEEKE	2793.39	8.0599	30	20	0.196	12.155	60.776
apo_PTP1B		110	132	LNRVMEKGSLKCAQYWPQKEEKE	2793.39	8.0395	100	20	0.643	12.484	62.422
apo_PTP1B		110	132	LNRVMEKGSLKCAQYWPQKEEKE	2793.39	8.0499	300	20	1.851	13.023	65.113
apo_PTP1B		110	132	LNRVMEKGSLKCAQYWPQKEEKE	2793.39	8.0433	1000	20	5.382	13.203	66.013
apo_PTP1B		110	132	LNRVMEKGSLKCAQYWPQKEEKE	2793.39	8.0508	3000	20	11.579	13.162	65.811
apo_PTP1B		110	132	LNRVMEKGSLKCAQYWPQKEEKE	2793.39	8.0431	10000	20	18.051	13.37	66.852
apo_PTP1B		110	132	LNRVMEKGSLKCAQYWPQKEEKE	2793.39	0	MAX	20	20	0	0
apo_PTP1B		110	134	LNRVMEKGSLKCAQYWPQKEEKEMI	3037.52	8.8029	0	22	0	0	0
apo_PTP1B		110	134	LNRVMEKGSLKCAQYWPQKEEKEMI	3037.52	8.7183	30	22	0.208	11.841	53.822
apo_PTP1B		110	134	LNRVMEKGSLKCAQYWPQKEEKEMI	3037.52	8.8239	100	22	0.682	12.25	55.681
apo_PTP1B		110	134	LNRVMEKGSLKCAQYWPQKEEKEMI	3037.52	8.6286	300	22	1.965	13.442	61.1
apo_PTP1B		110	134	LNRVMEKGSLKCAQYWPQKEEKEMI	3037.52	8.6475	1000	22	5.728	13.641	62.005
apo_PTP1B		110	134	LNRVMEKGSLKCAQYWPQKEEKEMI	3037.52	8.7641	3000	22	12.388	13.924	63.291
apo_PTP1B		110	134	LNRVMEKGSLKCAQYWPQKEEKEMI	3037.52	8.7814	10000	22	19.494	14.368	65.311
apo_PTP1B		110	134	LNRVMEKGSLKCAQYWPQKEEKEMI	3037.52	0	MAX	22	22	0	0
apo_PTP1B		110	135	LNRVMEKGSLKCAQYWPQKEEKEMIF	3184.59	9.4028	0	23	0	0	0
apo_PTP1B		110	135	LNRVMEKGSLKCAQYWPQKEEKEMIF	3184.59	9.3603	30	23	0.21	11.563	50.272
apo_PTP1B		110	135	LNRVMEKGSLKCAQYWPQKEEKEMIF	3184.59	9.3396	100	23	0.691	12.137	52.768
apo_PTP1B		110	135	LNRVMEKGSLKCAQYWPQKEEKEMIF	3184.59	9.3247	300	23	1.99	13.146	57.155
apo_PTP1B		110	135	LNRVMEKGSLKCAQYWPQKEEKEMIF	3184.59	9.3439	1000	23	5.808	13.485	58.63
apo_PTP1B		110	135	LNRVMEKGSLKCAQYWPQKEEKEMIF	3184.59	9.3347	3000	23	12.61	13.619	59.211
apo_PTP1B		110	135	LNRVMEKGSLKCAQYWPQKEEKEMIF	3184.59	9.3312	10000	23	20.061	14.195	61.719
apo_PTP1B		110	135	LNRVMEKGSLKCAQYWPQKEEKEMIF	3184.59	0	MAX	23	23	0	0
apo_PTP1B		111	119	NRVMEKGSL	1032.54	7.0034	0	7	0	0	0
apo_PTP1B		111	119	NRVMEKGSL	1032.54	7.0116	30	7	0.062	5.481	78.302
apo_PTP1B		111	119	NRVMEKGSL	1032.54	7.0408	100	7	0.202	5.312	75.887
apo_PTP1B		111	119	NRVMEKGSL	1032.54	6.9347	300	7	0.582	5.362	76.605
apo_PTP1B		111	119	NRVMEKGSL	1032.54	6.9191	1000	7	1.688	5.307	75.816
apo_PTP1B		111	119	NRVMEKGSL	1032.54	7.0529	3000	7	3.651	5.245	74.931
apo_PTP1B		111	119	NRVMEKGSL	1032.54	7.0441	10000	7	5.946	5.322	76.026
apo_PTP1B		111	119	NRVMEKGSL	1032.54	7.1448	MAX	7	7	4.899	69.99
apo_PTP1B		111	121	NRVMEKGSLKC	1263.64	6.7209	0	9	0	0	0
apo_PTP1B		111	121	NRVMEKGSLKC	1263.64	6.7516	30	9	0.087	6.458	71.752
apo_PTP1B		111	121	NRVMEKGSLKC	1263.64	6.7344	100	9	0.286	6.518	72.417
apo_PTP1B		111	121	NRVMEKGSLKC	1263.64	6.75	300	9	0.82	6.521	72.455
apo_PTP1B		111	121	NRVMEKGSLKC	1263.64	6.7343	1000	9	2.35	6.451	71.676
apo_PTP1B		111	121	NRVMEKGSLKC	1263.64	6.7005	3000	9	4.946	6.45	71.671
apo_PTP1B		111	121	NRVMEKGSLKC	1263.64	6.7547	10000	9	7.786	6.529	72.54
apo_PTP1B		111	121	NRVMEKGSLKC	1263.64	6.9553	MAX	9	9	6.57	73.004
apo_PTP1B		111	124	NRVMEKGSLKCAQY	1625.8	7.3051	0	12	0	0	0
apo_PTP1B		111	124	NRVMEKGSLKCAQY	1625.8	7.2632	30	12	0.121	8.505	70.878
apo_PTP1B		111	124	NRVMEKGSLKCAQY	1625.8	7.2842	100	12	0.398	8.573	71.438
apo_PTP1B		111	124	NRVMEKGSLKCAQY	1625.8	7.2705	300	12	1.14	8.968	74.735
apo_PTP1B		111	124	NRVMEKGSLKCAQY	1625.8	7.263	1000	12	3.273	9.115	75.961
apo_PTP1B		111	124	NRVMEKGSLKCAQY	1625.8	7.2795	3000	12	6.885	9.092	75.763
apo_PTP1B		111	124	NRVMEKGSLKCAQY	1625.8	7.3086	10000	12	10.634	9.195	76.622
apo_PTP1B		111	124	NRVMEKGSLKCAQY	1625.8	7.2284	MAX	12	12	5.038	41.987
apo_PTP1B		111	132	NRVMEKGSLKCAQYWPQKEEKE	2680.31	7.8722	0	19	0	0	0
apo_PTP1B		111	132	NRVMEKGSLKCAQYWPQKEEKE	2680.31	7.8377	30	19	0.184	11.582	60.959
apo_PTP1B		111	132	NRVMEKGSLKCAQYWPQKEEKE	2680.31	7.8172	100	19	0.605	11.873	62.49
apo_PTP1B		111	132	NRVMEKGSLKCAQYWPQKEEKE	2680.31	7.874	300	19	1.742	12.441	65.476
apo_PTP1B		111	132	NRVMEKGSLKCAQYWPQKEEKE	2680.31	7.7746	1000	19	5.063	12.659	66.627
apo_PTP1B		111	132	NRVMEKGSLKCAQYWPQKEEKE	2680.31	7.8161	3000	19	10.896	12.629	66.469
apo_PTP1B		111	132	NRVMEKGSLKCAQYWPQKEEKE	2680.31	7.829	10000	19	17.073	12.781	67.266
apo_PTP1B		111	132	NRVMEKGSLKCAQYWPQKEEKE	2680.31	8.0974	MAX	19	19	15.585	82.027
apo_PTP1B		111	133	NRVMEKGSLKCAQYWPQKEEKEM	2811.35	8.2238	0	20	0	0	0
apo_PTP1B		111	133	NRVMEKGSLKCAQYWPQKEEKEM	2811.35	8.303	30	20	0.194	11.179	55.896
apo_PTP1B		111	133	NRVMEKGSLKCAQYWPQKEEKEM	2811.35	8.2912	100	20	0.638	11.505	57.526
apo_PTP1B		111	133	NRVMEKGSLKCAQYWPQKEEKEM	2811.35	8.2845	300	20	1.837	12.232	61.158
apo_PTP1B		111	133	NRVMEKGSLKCAQYWPQKEEKEM	2811.35	8.2866	1000	20	5.346	12.498	62.489
apo_PTP1B		111	133	NRVMEKGSLKCAQYWPQKEEKEM	2811.35	8.2942	3000	20	11.527	12.63	63.15
apo_PTP1B		111	133	NRVMEKGSLKCAQYWPQKEEKEM	2811.35	8.2863	10000	20	18.037	13.158	65.792
apo_PTP1B		111	133	NRVMEKGSLKCAQYWPQKEEKEM	2811.35	8.4449	MAX	20	20	16.839	84.195
apo_PTP1B		111	135	NRVMEKGSLKCAQYWPQKEEKEMIF	3071.5	9.302	0	22	0	0	0
apo_PTP1B		111	135	NRVMEKGSLKCAQYWPQKEEKEMIF	3071.5	9.1798	30	22	0.199	11.023	50.106
apo_PTP1B		111	135	NRVMEKGSLKCAQYWPQKEEKEMIF	3071.5	9.1718	100	22	0.653	11.538	52.445
apo_PTP1B		111	135	NRVMEKGSLKCAQYWPQKEEKEMIF	3071.5	9.1569	300	22	1.881	12.554	57.062
apo_PTP1B		111	135	NRVMEKGSLKCAQYWPQKEEKEMIF	3071.5	9.1762	1000	22	5.49	12.879	58.541
apo_PTP1B		111	135	NRVMEKGSLKCAQYWPQKEEKEMIF	3071.5	9.1501	3000	22	11.927	13.038	59.262
apo_PTP1B		111	135	NRVMEKGSLKCAQYWPQKEEKEMIF	3071.5	9.1927	10000	22	19.083	13.56	61.635
apo_PTP1B		111	135	NRVMEKGSLKCAQYWPQKEEKEMIF	3071.5	9.478	MAX	22	22	17.987	81.761
apo_PTP1B		111	136	NRVMEKGSLKCAQYWPQKEEKEMIFE	3200.55	9.1888	0	23	0	0	0
apo_PTP1B		111	136	NRVMEKGSLKCAQYWPQKEEKEMIFE	3200.55	9.0666	30	23	0.207	11.46	49.828
apo_PTP1B		111	136	NRVMEKGSLKCAQYWPQKEEKEMIFE	3200.55	9.0671	100	23	0.68	11.903	51.754
apo_PTP1B		111	136	NRVMEKGSLKCAQYWPQKEEKEMIFE	3200.55	9.0395	300	23	1.96	12.974	56.407
apo_PTP1B		111	136	NRVMEKGSLKCAQYWPQKEEKEMIFE	3200.55	9.0587	1000	23	5.728	13.333	57.971
apo_PTP1B		111	136	NRVMEKGSLKCAQYWPQKEEKEMIFE	3200.55	9.0242	3000	23	12.484	13.446	58.46
apo_PTP1B		111	136	NRVMEKGSLKCAQYWPQKEEKEMIFE	3200.55	9.0627	10000	23	20.017	13.939	60.604
apo_PTP1B		111	136	NRVMEKGSLKCAQYWPQKEEKEMIFE	3200.55	9.2827	MAX	23	23	18.43	80.13
apo_PTP1B		116	137	KGSLKCAQYWPQKEEKEMIFED	2686.28	10.1998	0	19	0	0	0
apo_PTP1B		116	137	KGSLKCAQYWPQKEEKEMIFED	2686.28	10.2501	30	19	0.21	6.95	36.578
apo_PTP1B		116	137	KGSLKCAQYWPQKEEKEMIFED	2686.28	10.2455	100	19	0.687	7.274	38.282
apo_PTP1B		116	137	KGSLKCAQYWPQKEEKEMIFED	2686.28	10.3734	300	19	1.945	7.684	40.445
apo_PTP1B		116	137	KGSLKCAQYWPQKEEKEMIFED	2686.28	10.3675	1000	19	5.418	7.855	41.344
apo_PTP1B		116	137	KGSLKCAQYWPQKEEKEMIFED	2686.28	10.1818	3000	19	11.016	7.817	41.142
apo_PTP1B		116	137	KGSLKCAQYWPQKEEKEMIFED	2686.28	10.3551	10000	19	16.781	7.676	40.4
apo_PTP1B		116	137	KGSLKCAQYWPQKEEKEMIFED	2686.28	0	MAX	19	19	0	0
apo_PTP1B		117	130	GSLKCAQYWPQKEE	1665.78	7.4031	0	11	0	0	0
apo_PTP1B		117	130	GSLKCAQYWPQKEE	1665.78	7.5147	30	11	0.107	5.289	48.086
apo_PTP1B		117	130	GSLKCAQYWPQKEE	1665.78	7.4982	100	11	0.351	5.621	51.102
apo_PTP1B		117	130	GSLKCAQYWPQKEE	1665.78	7.5219	300	11	1.01	6.142	55.834
apo_PTP1B		117	130	GSLKCAQYWPQKEE	1665.78	7.4894	1000	11	2.934	6.338	57.618
apo_PTP1B		117	130	GSLKCAQYWPQKEE	1665.78	7.5059	3000	11	6.304	6.363	57.847
apo_PTP1B		117	130	GSLKCAQYWPQKEE	1665.78	7.4974	10000	11	9.913	6.521	59.283
apo_PTP1B		117	130	GSLKCAQYWPQKEE	1665.78	7.6025	MAX	11	11	8.164	74.221
apo_PTP1B		119	128	LKCAQYWPQK	1263.64	6.693	0	7	0	0	0
apo_PTP1B		119	128	LKCAQYWPQK	1263.64	6.6803	30	7	0.072	6.456	92.223
apo_PTP1B		119	128	LKCAQYWPQK	1263.64	6.6966	100	7	0.236	6.52	93.139
apo_PTP1B		119	128	LKCAQYWPQK	1263.64	6.6912	300	7	0.678	6.461	92.293
apo_PTP1B		119	128	LKCAQYWPQK	1263.64	6.6334	1000	7	1.956	6.485	92.64
apo_PTP1B		119	128	LKCAQYWPQK	1263.64	6.7089	3000	7	4.147	6.438	91.968
apo_PTP1B		119	128	LKCAQYWPQK	1263.64	6.7043	10000	7	6.405	6.52	93.138
apo_PTP1B		119	128	LKCAQYWPQK	1263.64	6.9241	MAX	7	7	6.725	96.07
apo_PTP1B		120	132	KCAQYWPQKEEKE	1665.78	7.4031	0	10	0	0	0
apo_PTP1B		120	132	KCAQYWPQKEEKE	1665.78	7.5147	30	10	0.097	5.29	52.897
apo_PTP1B		120	132	KCAQYWPQKEEKE	1665.78	7.4982	100	10	0.319	5.621	56.214
apo_PTP1B		120	132	KCAQYWPQKEEKE	1665.78	7.5219	300	10	0.922	6.142	61.416
apo_PTP1B		120	132	KCAQYWPQKEEKE	1665.78	7.4894	1000	10	2.714	6.339	63.388
apo_PTP1B		120	132	KCAQYWPQKEEKE	1665.78	7.5059	3000	10	5.949	6.356	63.557
apo_PTP1B		120	132	KCAQYWPQKEEKE	1665.78	7.4974	10000	10	9.287	6.517	65.166
apo_PTP1B		120	132	KCAQYWPQKEEKE	1665.78	7.6008	MAX	10	10	8.132	81.318
apo_PTP1B		120	133	KCAQYWPQKEEKEM	1796.82	7.9791	0	11	0	0	0
apo_PTP1B		120	133	KCAQYWPQKEEKEM	1796.82	8.0472	30	11	0.107	5.208	47.349
apo_PTP1B		120	133	KCAQYWPQKEEKEM	1796.82	8.0143	100	11	0.352	5.533	50.302
apo_PTP1B		120	133	KCAQYWPQKEEKEM	1796.82	8.0415	300	11	1.017	6.106	55.511
apo_PTP1B		120	133	KCAQYWPQKEEKEM	1796.82	8.0266	1000	11	2.997	6.392	58.109
apo_PTP1B		120	133	KCAQYWPQKEEKEM	1796.82	8.0508	3000	11	6.581	6.645	60.405
apo_PTP1B		120	133	KCAQYWPQKEEKEM	1796.82	8.0514	10000	11	10.251	7.024	63.856
apo_PTP1B		120	133	KCAQYWPQKEEKEM	1796.82	8.1362	MAX	11	11	8.709	79.173
apo_PTP1B		120	135	KCAQYWPQKEEKEMIF	2056.98	9.5985	0	13	0	0	0
apo_PTP1B		120	135	KCAQYWPQKEEKEMIF	2056.98	9.5994	30	13	0.111	4.756	36.585
apo_PTP1B		120	135	KCAQYWPQKEEKEMIF	2056.98	9.5912	100	13	0.367	5.265	40.503
apo_PTP1B		120	135	KCAQYWPQKEEKEMIF	2056.98	9.568	300	13	1.062	6.158	47.366
apo_PTP1B		120	135	KCAQYWPQKEEKEMIF	2056.98	9.5871	1000	13	3.14	6.495	49.962
apo_PTP1B		120	135	KCAQYWPQKEEKEMIF	2056.98	9.5612	3000	13	6.981	6.723	51.717
apo_PTP1B		120	135	KCAQYWPQKEEKEMIF	2056.98	9.5998	10000	13	11.297	7.172	55.166
apo_PTP1B		120	135	KCAQYWPQKEEKEMIF	2056.98	9.7084	MAX	13	13	10.037	77.21
apo_PTP1B		120	136	KCAQYWPQKEEKEMIFE	2186.02	9.3468	0	14	0	0	0
apo_PTP1B		120	136	KCAQYWPQKEEKEMIFE	2186.02	9.1463	30	14	0.12	5.707	40.764
apo_PTP1B		120	136	KCAQYWPQKEEKEMIFE	2186.02	9.1677	100	14	0.394	6.111	43.65
apo_PTP1B		120	136	KCAQYWPQKEEKEMIFE	2186.02	9.115	300	14	1.14	7.15	51.068
apo_PTP1B		120	136	KCAQYWPQKEEKEMIFE	2186.02	9.1258	1000	14	3.378	7.521	53.722
apo_PTP1B		120	136	KCAQYWPQKEEKEMIFE	2186.02	9.1165	3000	14	7.538	7.555	53.964
apo_PTP1B		120	136	KCAQYWPQKEEKEMIFE	2186.02	9.134	10000	14	12.231	8.086	57.759
apo_PTP1B		120	136	KCAQYWPQKEEKEMIFE	2186.02	9.4323	MAX	14	14	11.111	79.364
apo_PTP1B		122	132	AQYWPQKEEKE	1434.68	7.5848	0	8	0	0	0
apo_PTP1B		122	132	AQYWPQKEEKE	1434.68	7.5777	30	8	0.07	4.082	51.029
apo_PTP1B		122	132	AQYWPQKEEKE	1434.68	7.5485	100	8	0.229	4.419	55.24
apo_PTP1B		122	132	AQYWPQKEEKE	1434.68	7.564	300	8	0.666	4.891	61.135
apo_PTP1B		122	132	AQYWPQKEEKE	1434.68	7.5397	1000	8	1.987	5.1	63.756
apo_PTP1B		122	132	AQYWPQKEEKE	1434.68	7.5564	3000	8	4.491	5.143	64.293
apo_PTP1B		122	132	AQYWPQKEEKE	1434.68	7.5478	10000	8	7.326	5.262	65.771
apo_PTP1B		122	132	AQYWPQKEEKE	1434.68	0	MAX	8	8	0	0
apo_PTP1B		122	135	AQYWPQKEEKEMIF	1825.87	9.962	0	11	0	0	0
apo_PTP1B		122	135	AQYWPQKEEKEMIF	1825.87	9.9647	30	11	0.084	3.691	33.551
apo_PTP1B		122	135	AQYWPQKEEKEMIF	1825.87	9.9476	100	11	0.277	4.203	38.206
apo_PTP1B		122	135	AQYWPQKEEKEMIF	1825.87	9.9456	300	11	0.805	5.06	45.999
apo_PTP1B		122	135	AQYWPQKEEKEMIF	1825.87	9.9396	1000	11	2.413	5.415	49.23
apo_PTP1B		122	135	AQYWPQKEEKEMIF	1825.87	9.9304	3000	11	5.523	5.64	51.274
apo_PTP1B		122	135	AQYWPQKEEKEMIF	1825.87	9.9564	10000	11	9.336	6.051	55.007
apo_PTP1B		122	135	AQYWPQKEEKEMIF	1825.87	10.0219	MAX	11	11	8.505	77.316
apo_PTP1B		122	136	AQYWPQKEEKEMIFE	1954.91	9.625	0	12	0	0	0
apo_PTP1B		122	136	AQYWPQKEEKEMIFE	1954.91	9.591	30	12	0.092	4.365	36.373
apo_PTP1B		122	136	AQYWPQKEEKEMIFE	1954.91	9.5911	100	12	0.304	4.828	40.236
apo_PTP1B		122	136	AQYWPQKEEKEMIFE	1954.91	9.5848	300	12	0.883	5.639	46.993
apo_PTP1B		122	136	AQYWPQKEEKEMIFE	1954.91	9.5873	1000	12	2.651	5.909	49.243
apo_PTP1B		122	136	AQYWPQKEEKEMIFE	1954.91	9.5698	3000	12	6.08	6.124	51.033
apo_PTP1B		122	136	AQYWPQKEEKEMIFE	1954.91	9.6333	10000	12	10.27	6.578	54.82
apo_PTP1B		122	136	AQYWPQKEEKEMIFE	1954.91	9.7913	MAX	12	12	9.119	75.993
apo_PTP1B		125	143	WPQKEEKEMIFEDTNLKLT	2378.18	7.7184	0	17	0	0	0
apo_PTP1B		125	143	WPQKEEKEMIFEDTNLKLT	2378.18	7.7286	30	17	0.169	3.611	21.24
apo_PTP1B		125	143	WPQKEEKEMIFEDTNLKLT	2378.18	7.708	100	17	0.554	4.176	24.565
apo_PTP1B		125	143	WPQKEEKEMIFEDTNLKLT	2378.18	7.7483	300	17	1.572	5.031	29.595
apo_PTP1B		125	143	WPQKEEKEMIFEDTNLKLT	2378.18	7.716	1000	17	4.422	5.404	31.788
apo_PTP1B		125	143	WPQKEEKEMIFEDTNLKLT	2378.18	7.7239	3000	17	9.249	5.653	33.255
apo_PTP1B		125	143	WPQKEEKEMIFEDTNLKLT	2378.18	7.7071	10000	17	14.699	5.925	34.851
apo_PTP1B		125	143	WPQKEEKEMIFEDTNLKLT	2378.18	7.9531	MAX	17	17	11.615	68.326
apo_PTP1B		133	140	MIFEDTNL	981.448	10.3131	0	6	0	0	0
apo_PTP1B		133	140	MIFEDTNL	981.448	10.2292	30	6	0.086	2.56	42.673
apo_PTP1B		133	140	MIFEDTNL	981.448	10.2328	100	6	0.278	2.536	42.266
apo_PTP1B		133	140	MIFEDTNL	981.448	10.3148	300	6	0.772	2.494	41.571
apo_PTP1B		133	140	MIFEDTNL	981.448	10.2333	1000	6	2.02	2.542	42.363
apo_PTP1B		133	140	MIFEDTNL	981.448	10.2321	3000	6	3.739	2.537	42.281
apo_PTP1B		133	140	MIFEDTNL	981.448	10.2543	10000	6	5.323	2.625	43.757
apo_PTP1B		133	140	MIFEDTNL	981.448	10.5344	MAX	6	6	4.651	77.522
apo_PTP1B		133	142	MIFEDTNLKL	1222.63	10.3677	0	8	0	0	0
apo_PTP1B		133	142	MIFEDTNLKL	1222.63	10.4304	30	8	0.095	1.644	20.55
apo_PTP1B		133	142	MIFEDTNLKL	1222.63	10.409	100	8	0.309	1.663	20.789
apo_PTP1B		133	142	MIFEDTNLKL	1222.63	10.407	300	8	0.861	1.724	21.552
apo_PTP1B		133	142	MIFEDTNLKL	1222.63	10.3927	1000	8	2.303	1.758	21.974
apo_PTP1B		133	142	MIFEDTNLKL	1222.63	10.3999	3000	8	4.47	1.705	21.316
apo_PTP1B		133	142	MIFEDTNLKL	1222.63	10.418	10000	8	6.868	1.765	22.061
apo_PTP1B		133	142	MIFEDTNLKL	1222.63	10.5673	MAX	8	8	4.566	57.076
apo_PTP1B		134	139	IFEDTN	737.323	8.6686	0	4	0	0	0
apo_PTP1B		134	139	IFEDTN	737.323	8.689	30	4	0.078	1.867	46.687
apo_PTP1B		134	139	IFEDTN	737.323	8.631	100	4	0.252	1.909	47.733
apo_PTP1B		134	139	IFEDTN	737.323	8.6872	300	4	0.694	1.822	45.556
apo_PTP1B		134	139	IFEDTN	737.323	8.6894	1000	4	1.774	1.785	44.629
apo_PTP1B		134	139	IFEDTN	737.323	8.6886	3000	4	3.098	1.778	44.454
apo_PTP1B		134	139	IFEDTN	737.323	8.6427	10000	4	3.919	1.816	45.396
apo_PTP1B		134	139	IFEDTN	737.323	8.8079	MAX	4	4	2.838	70.939
apo_PTP1B		134	140	IFEDTNL	850.407	9.4447	0	5	0	0	0
apo_PTP1B		134	140	IFEDTNL	850.407	9.4274	30	5	0.083	2.554	51.071
apo_PTP1B		134	140	IFEDTNL	850.407	9.4234	100	5	0.27	2.553	51.058
apo_PTP1B		134	140	IFEDTNL	850.407	9.417	300	5	0.747	2.583	51.654
apo_PTP1B		134	140	IFEDTNL	850.407	9.4278	1000	5	1.94	2.557	51.138
apo_PTP1B		134	140	IFEDTNL	850.407	9.4271	3000	5	3.517	2.521	50.423
apo_PTP1B		134	140	IFEDTNL	850.407	9.4444	10000	5	4.755	2.563	51.269
apo_PTP1B		134	140	IFEDTNL	850.407	9.5494	MAX	5	5	3.601	72.021
apo_PTP1B		134	142	IFEDTNLKL	1091.59	9.8724	0	7	0	0	0
apo_PTP1B		134	142	IFEDTNLKL	1091.59	9.7884	30	7	0.093	2.062	29.461
apo_PTP1B		134	142	IFEDTNLKL	1091.59	9.7757	100	7	0.3	2.045	29.214
apo_PTP1B		134	142	IFEDTNLKL	1091.59	9.7694	300	7	0.836	2.094	29.912
apo_PTP1B		134	142	IFEDTNLKL	1091.59	9.8473	1000	7	2.222	2.124	30.346
apo_PTP1B		134	142	IFEDTNLKL	1091.59	9.8298	3000	7	4.247	2.111	30.153
apo_PTP1B		134	142	IFEDTNLKL	1091.59	9.8095	10000	7	6.3	2.157	30.818
apo_PTP1B		134	142	IFEDTNLKL	1091.59	9.6749	MAX	7	7	4.815	68.78
apo_PTP1B		135	140	FEDTNL	737.323	8.6686	0	4	0	0	0
apo_PTP1B		135	140	FEDTNL	737.323	8.689	30	4	0.075	1.867	46.687
apo_PTP1B		135	140	FEDTNL	737.323	8.631	100	4	0.243	1.909	47.733
apo_PTP1B		135	140	FEDTNL	737.323	8.6872	300	4	0.668	1.822	45.556
apo_PTP1B		135	140	FEDTNL	737.323	8.6894	1000	4	1.702	1.785	44.629
apo_PTP1B		135	140	FEDTNL	737.323	8.6886	3000	4	2.959	1.778	44.454
apo_PTP1B		135	140	FEDTNL	737.323	8.6427	10000	4	3.821	1.816	45.396
apo_PTP1B		135	140	FEDTNL	737.323	8.8079	MAX	4	4	2.838	70.939
apo_PTP1B		137	164	DTNLKLTLISEDIKSYYTVRQLELENLT	3311.75	10.0486	0	26	0	0	0
apo_PTP1B		137	164	DTNLKLTLISEDIKSYYTVRQLELENLT	3311.75	10.0026	30	26	0.21	3.447	13.257
apo_PTP1B		137	164	DTNLKLTLISEDIKSYYTVRQLELENLT	3311.75	10.019	100	26	0.687	3.731	14.352
apo_PTP1B		137	164	DTNLKLTLISEDIKSYYTVRQLELENLT	3311.75	9.9959	300	26	1.955	4.2	16.153
apo_PTP1B		137	164	DTNLKLTLISEDIKSYYTVRQLELENLT	3311.75	9.9815	1000	26	5.557	4.906	18.87
apo_PTP1B		137	164	DTNLKLTLISEDIKSYYTVRQLELENLT	3311.75	9.9806	3000	26	12.026	6.273	24.127
apo_PTP1B		137	164	DTNLKLTLISEDIKSYYTVRQLELENLT	3311.75	10.0025	10000	26	21.089	8.855	34.057
apo_PTP1B		137	164	DTNLKLTLISEDIKSYYTVRQLELENLT	3311.75	10.1893	MAX	26	26	18.735	72.056
apo_PTP1B		139	141	NLK	373.233	13.0443	0	1	0	0	0
apo_PTP1B		139	141	NLK	373.233	13.0359	30	1	0.006	0.021	2.083
apo_PTP1B		139	141	NLK	373.233	13.04	100	1	0.018	0.024	2.425
apo_PTP1B		139	141	NLK	373.233	13.0163	300	1	0.054	0.016	1.582
apo_PTP1B		139	141	NLK	373.233	13.035	1000	1	0.169	0.012	1.166
apo_PTP1B		139	141	NLK	373.233	13.0258	3000	1	0.425	0.007	0.688
apo_PTP1B		139	141	NLK	373.233	13.0442	10000	1	0.842	0.017	1.654
apo_PTP1B		139	141	NLK	373.233	0	MAX	1	1	0	0
apo_PTP1B		141	147	KLTLISE	802.48	8.6643	0	5	0	0	0
apo_PTP1B		141	147	KLTLISE	802.48	8.6513	30	5	0.028	0.854	17.086
apo_PTP1B		141	147	KLTLISE	802.48	8.6519	100	5	0.092	0.861	17.224
apo_PTP1B		141	147	KLTLISE	802.48	8.6369	300	5	0.27	0.868	17.368
apo_PTP1B		141	147	KLTLISE	802.48	8.6309	1000	5	0.82	0.89	17.794
apo_PTP1B		141	147	KLTLISE	802.48	8.6466	3000	5	1.955	0.957	19.146
apo_PTP1B		141	147	KLTLISE	802.48	8.6471	10000	5	3.713	1.172	23.433
apo_PTP1B		141	147	KLTLISE	802.48	8.8381	MAX	5	5	3.361	67.222
apo_PTP1B		142	159	LTLISEDIKSYYTVRQLE	2170.15	10.5777	0	16	0	0	0
apo_PTP1B		142	159	LTLISEDIKSYYTVRQLE	2170.15	10.5983	30	16	0.127	3.198	19.985
apo_PTP1B		142	159	LTLISEDIKSYYTVRQLE	2170.15	10.6104	100	16	0.414	3.233	20.204
apo_PTP1B		142	159	LTLISEDIKSYYTVRQLE	2170.15	10.6084	300	16	1.175	3.367	21.041
apo_PTP1B		142	159	LTLISEDIKSYYTVRQLE	2170.15	10.594	1000	16	3.316	3.561	22.253
apo_PTP1B		142	159	LTLISEDIKSYYTVRQLE	2170.15	10.5928	3000	16	7.182	3.891	24.316
apo_PTP1B		142	159	LTLISEDIKSYYTVRQLE	2170.15	10.6277	10000	16	12.727	4.609	28.805
apo_PTP1B		142	159	LTLISEDIKSYYTVRQLE	2170.15	10.8015	MAX	16	16	9.859	61.616
apo_PTP1B		143	151	TLISEDIKS	1004.54	8.2363	0	7	0	0	0
apo_PTP1B		143	151	TLISEDIKS	1004.54	8.2066	30	7	0.081	2.518	35.977
apo_PTP1B		143	151	TLISEDIKS	1004.54	8.2408	100	7	0.263	2.54	36.283
apo_PTP1B		143	151	TLISEDIKS	1004.54	8.1672	300	7	0.729	2.593	37.047
apo_PTP1B		143	151	TLISEDIKS	1004.54	8.1862	1000	7	1.926	2.682	38.321
apo_PTP1B		143	151	TLISEDIKS	1004.54	8.1767	3000	7	3.69	2.84	40.571
apo_PTP1B		143	151	TLISEDIKS	1004.54	8.1941	10000	7	5.722	3.281	46.87
apo_PTP1B		143	151	TLISEDIKS	1004.54	8.485	MAX	7	7	4.539	64.848
apo_PTP1B		143	152	TLISEDIKSY	1167.6	9.1805	0	8	0	0	0
apo_PTP1B		143	152	TLISEDIKSY	1167.6	9.1085	30	8	0.087	3.088	38.6
apo_PTP1B		143	152	TLISEDIKSY	1167.6	9.1048	100	8	0.283	3.156	39.445
apo_PTP1B		143	152	TLISEDIKSY	1167.6	9.1066	300	8	0.79	3.208	40.102
apo_PTP1B		143	152	TLISEDIKSY	1167.6	9.1007	1000	8	2.116	3.275	40.934
apo_PTP1B		143	152	TLISEDIKSY	1167.6	9.0913	3000	8	4.16	3.428	42.844
apo_PTP1B		143	152	TLISEDIKSY	1167.6	9.113	10000	8	6.601	3.876	48.454
apo_PTP1B		143	152	TLISEDIKSY	1167.6	9.3109	MAX	8	8	6.36	79.497
apo_PTP1B		143	160	TLISEDIKSYYTVRQLEL	2170.15	10.586	0	16	0	0	0
apo_PTP1B		143	160	TLISEDIKSYYTVRQLEL	2170.15	10.5983	30	16	0.129	3.195	19.97
apo_PTP1B		143	160	TLISEDIKSYYTVRQLEL	2170.15	10.6104	100	16	0.42	3.23	20.189
apo_PTP1B		143	160	TLISEDIKSYYTVRQLEL	2170.15	10.6084	300	16	1.191	3.364	21.026
apo_PTP1B		143	160	TLISEDIKSYYTVRQLEL	2170.15	10.594	1000	16	3.367	3.558	22.238
apo_PTP1B		143	160	TLISEDIKSYYTVRQLEL	2170.15	10.5928	3000	16	7.299	3.888	24.301
apo_PTP1B		143	160	TLISEDIKSYYTVRQLEL	2170.15	10.6277	10000	16	12.887	4.606	28.79
apo_PTP1B		143	160	TLISEDIKSYYTVRQLEL	2170.15	10.8015	MAX	16	16	9.856	61.601
apo_PTP1B		143	162	TLISEDIKSYYTVRQLELEN	2413.24	10.3173	0	18	0	0	0
apo_PTP1B		143	162	TLISEDIKSYYTVRQLELEN	2413.24	10.3829	30	18	0.162	1.771	9.839
apo_PTP1B		143	162	TLISEDIKSYYTVRQLELEN	2413.24	10.3377	100	18	0.528	2.069	11.493
apo_PTP1B		143	162	TLISEDIKSYYTVRQLELEN	2413.24	10.34	300	18	1.494	2.597	14.428
apo_PTP1B		143	162	TLISEDIKSYYTVRQLELEN	2413.24	10.2837	1000	18	4.163	3.12	17.334
apo_PTP1B		143	162	TLISEDIKSYYTVRQLELEN	2413.24	10.3244	3000	18	8.727	3.746	20.814
apo_PTP1B		143	162	TLISEDIKSYYTVRQLELEN	2413.24	10.3466	10000	18	14.785	4.965	27.583
apo_PTP1B		143	162	TLISEDIKSYYTVRQLELEN	2413.24	10.5756	MAX	18	18	12.433	69.071
apo_PTP1B		143	165	TLISEDIKSYYTVRQLELENLTT	2728.42	9.6124	0	21	0	0	0
apo_PTP1B		143	165	TLISEDIKSYYTVRQLELENLTT	2728.42	9.633	30	21	0.177	4.229	20.14
apo_PTP1B		143	165	TLISEDIKSYYTVRQLELENLTT	2728.42	9.6205	100	21	0.577	4.567	21.749
apo_PTP1B		143	165	TLISEDIKSYYTVRQLELENLTT	2728.42	9.6099	300	21	1.637	5.44	25.903
apo_PTP1B		143	165	TLISEDIKSYYTVRQLELENLTT	2728.42	9.6123	1000	21	4.615	6.229	29.662
apo_PTP1B		143	165	TLISEDIKSYYTVRQLELENLTT	2728.42	9.6118	3000	21	9.885	7	33.333
apo_PTP1B		143	165	TLISEDIKSYYTVRQLELENLTT	2728.42	9.6291	10000	21	17.182	8.489	40.423
apo_PTP1B		143	165	TLISEDIKSYYTVRQLELENLTT	2728.42	9.723	MAX	21	21	16.38	78.001
apo_PTP1B		144	159	LISEDIKSYYTVRQLE	1956.02	9.8417	0	14	0	0	0
apo_PTP1B		144	159	LISEDIKSYYTVRQLE	1956.02	9.7926	30	14	0.122	2.775	19.824
apo_PTP1B		144	159	LISEDIKSYYTVRQLE	1956.02	9.7841	100	14	0.397	2.872	20.511
apo_PTP1B		144	159	LISEDIKSYYTVRQLE	1956.02	9.7778	300	14	1.125	3.113	22.235
apo_PTP1B		144	159	LISEDIKSYYTVRQLE	1956.02	9.7634	1000	14	3.155	3.226	23.044
apo_PTP1B		144	159	LISEDIKSYYTVRQLE	1956.02	9.746	3000	14	6.737	4.125	29.463
apo_PTP1B		144	159	LISEDIKSYYTVRQLE	1956.02	9.8221	10000	14	11.6	4.439	31.71
apo_PTP1B		144	159	LISEDIKSYYTVRQLE	1956.02	10.0973	MAX	14	14	9.136	65.26
apo_PTP1B		145	152	ISEDIKSY	953.471	7.863	0	6	0	0	0
apo_PTP1B		145	152	ISEDIKSY	953.471	7.8167	30	6	0.079	3.256	54.261
apo_PTP1B		145	152	ISEDIKSY	953.471	7.792	100	6	0.256	3.306	55.101
apo_PTP1B		145	152	ISEDIKSY	953.471	7.8071	300	6	0.711	3.364	56.066
apo_PTP1B		145	152	ISEDIKSY	953.471	7.7914	1000	6	1.865	3.418	56.964
apo_PTP1B		145	152	ISEDIKSY	953.471	7.8161	3000	6	3.516	3.564	59.399
apo_PTP1B		145	152	ISEDIKSY	953.471	7.7953	10000	6	5.238	4.002	66.705
apo_PTP1B		145	152	ISEDIKSY	953.471	8.0439	MAX	6	6	4.635	77.254
apo_PTP1B		145	157	ISEDIKSYYTVRQ	1600.81	8.2363	0	11	0	0	0
apo_PTP1B		145	157	ISEDIKSYYTVRQ	1600.81	8.2359	30	11	0.105	3.177	28.885
apo_PTP1B		145	157	ISEDIKSYYTVRQ	1600.81	8.2407	100	11	0.341	3.073	27.935
apo_PTP1B		145	157	ISEDIKSYYTVRQ	1600.81	8.2342	300	11	0.96	3.347	30.43
apo_PTP1B		145	157	ISEDIKSYYTVRQ	1600.81	8.2366	1000	11	2.641	3.536	32.149
apo_PTP1B		145	157	ISEDIKSYYTVRQ	1600.81	8.2353	3000	11	5.453	3.824	34.763
apo_PTP1B		145	157	ISEDIKSYYTVRQ	1600.81	8.236	10000	11	9.095	4.373	39.759
apo_PTP1B		145	157	ISEDIKSYYTVRQ	1600.81	8.4534	MAX	11	11	8.519	77.443
apo_PTP1B		145	160	ISEDIKSYYTVRQLEL	1956.02	9.8417	0	14	0	0	0
apo_PTP1B		145	160	ISEDIKSYYTVRQLEL	1956.02	9.7926	30	14	0.12	2.775	19.824
apo_PTP1B		145	160	ISEDIKSYYTVRQLEL	1956.02	9.7841	100	14	0.393	2.872	20.511
apo_PTP1B		145	160	ISEDIKSYYTVRQLEL	1956.02	9.7778	300	14	1.112	3.113	22.235
apo_PTP1B		145	160	ISEDIKSYYTVRQLEL	1956.02	9.7634	1000	14	3.116	3.226	23.044
apo_PTP1B		145	160	ISEDIKSYYTVRQLEL	1956.02	9.746	3000	14	6.656	4.125	29.463
apo_PTP1B		145	160	ISEDIKSYYTVRQLEL	1956.02	9.8221	10000	14	11.523	4.439	31.71
apo_PTP1B		145	160	ISEDIKSYYTVRQLEL	1956.02	10.0973	MAX	14	14	9.136	65.26
apo_PTP1B		145	161	ISEDIKSYYTVRQLELE	2085.06	10.9384	0	15	0	0	0
apo_PTP1B		145	161	ISEDIKSYYTVRQLELE	2085.06	10.9716	30	15	0.127	2.678	17.85
apo_PTP1B		145	161	ISEDIKSYYTVRQLELE	2085.06	10.9714	100	15	0.415	3.463	23.084
apo_PTP1B		145	161	ISEDIKSYYTVRQLELE	2085.06	10.9603	300	15	1.178	4.197	27.978
apo_PTP1B		145	161	ISEDIKSYYTVRQLELE	2085.06	10.9466	1000	15	3.32	4.331	28.874
apo_PTP1B		145	161	ISEDIKSYYTVRQLELE	2085.06	10.962	3000	15	7.151	4.493	29.952
apo_PTP1B		145	161	ISEDIKSYYTVRQLELE	2085.06	10.955	10000	15	12.421	5.154	34.359
apo_PTP1B		145	161	ISEDIKSYYTVRQLELE	2085.06	0	MAX	15	15	0	0
apo_PTP1B		145	164	ISEDIKSYYTVRQLELENLT	2413.24	10.3215	0	18	0	0	0
apo_PTP1B		145	164	ISEDIKSYYTVRQLELENLT	2413.24	10.3829	30	18	0.163	1.773	9.848
apo_PTP1B		145	164	ISEDIKSYYTVRQLELENLT	2413.24	10.3377	100	18	0.532	2.07	11.502
apo_PTP1B		145	164	ISEDIKSYYTVRQLELENLT	2413.24	10.3568	300	18	1.505	2.585	14.361
apo_PTP1B		145	164	ISEDIKSYYTVRQLELENLT	2413.24	10.2837	1000	18	4.2	3.122	17.342
apo_PTP1B		145	164	ISEDIKSYYTVRQLELENLT	2413.24	10.3244	3000	18	8.825	3.748	20.822
apo_PTP1B		145	164	ISEDIKSYYTVRQLELENLT	2413.24	10.3466	10000	18	14.984	4.967	27.592
apo_PTP1B		145	164	ISEDIKSYYTVRQLELENLT	2413.24	10.5756	MAX	18	18	12.434	69.08
apo_PTP1B		146	158	SEDIKSYYTVRQL	1600.81	8.2363	0	11	0	0	0
apo_PTP1B		146	158	SEDIKSYYTVRQL	1600.81	8.2359	30	11	0.096	3.177	28.885
apo_PTP1B		146	158	SEDIKSYYTVRQL	1600.81	8.2407	100	11	0.312	3.073	27.935
apo_PTP1B		146	158	SEDIKSYYTVRQL	1600.81	8.2342	300	11	0.877	3.347	30.43
apo_PTP1B		146	158	SEDIKSYYTVRQL	1600.81	8.2366	1000	11	2.414	3.536	32.149
apo_PTP1B		146	158	SEDIKSYYTVRQL	1600.81	8.2353	3000	11	5.055	3.824	34.763
apo_PTP1B		146	158	SEDIKSYYTVRQL	1600.81	8.236	10000	11	8.844	4.373	39.759
apo_PTP1B		146	158	SEDIKSYYTVRQL	1600.81	8.4534	MAX	11	11	8.519	77.443
apo_PTP1B		146	159	SEDIKSYYTVRQLE	1729.85	9.9591	0	12	0	0	0
apo_PTP1B		146	159	SEDIKSYYTVRQLE	1729.85	10.015	30	12	0.103	2.495	20.795
apo_PTP1B		146	159	SEDIKSYYTVRQLE	1729.85	9.9477	100	12	0.335	3.197	26.641
apo_PTP1B		146	159	SEDIKSYYTVRQLE	1729.85	9.9791	300	12	0.943	3.81	31.754
apo_PTP1B		146	159	SEDIKSYYTVRQLE	1729.85	9.9563	1000	12	2.618	3.933	32.778
apo_PTP1B		146	159	SEDIKSYYTVRQLE	1729.85	9.9722	3000	12	5.55	4.063	33.859
apo_PTP1B		146	159	SEDIKSYYTVRQLE	1729.85	10.0067	10000	12	9.741	4.624	38.531
apo_PTP1B		146	159	SEDIKSYYTVRQLE	1729.85	10.1453	MAX	12	12	7.828	65.234
apo_PTP1B		147	158	EDIKSYYTVRQL	1513.78	8.8657	0	10	0	0	0
apo_PTP1B		147	158	EDIKSYYTVRQL	1513.78	8.8149	30	10	0.056	1.492	14.916
apo_PTP1B		147	158	EDIKSYYTVRQL	1513.78	8.7988	100	10	0.186	1.524	15.24
apo_PTP1B		147	158	EDIKSYYTVRQL	1513.78	8.7881	300	10	0.545	1.615	16.147
apo_PTP1B		147	158	EDIKSYYTVRQL	1513.78	8.7902	1000	10	1.675	1.858	18.578
apo_PTP1B		147	158	EDIKSYYTVRQL	1513.78	8.781	3000	10	4.073	2.32	23.202
apo_PTP1B		147	158	EDIKSYYTVRQL	1513.78	8.7939	10000	10	7.844	2.994	29.936
apo_PTP1B		147	158	EDIKSYYTVRQL	1513.78	7.9515	MAX	10	10	7.681	76.809
apo_PTP1B		148	157	DIKSYYTVRQ	1271.65	7.9147	0	8	0	0	0
apo_PTP1B		148	157	DIKSYYTVRQ	1271.65	7.8796	30	8	0.048	1.972	24.645
apo_PTP1B		148	157	DIKSYYTVRQ	1271.65	7.8549	100	8	0.159	2.013	25.158
apo_PTP1B		148	157	DIKSYYTVRQ	1271.65	7.874	300	8	0.466	2.126	26.577
apo_PTP1B		148	157	DIKSYYTVRQ	1271.65	7.8837	1000	8	1.421	2.346	29.327
apo_PTP1B		148	157	DIKSYYTVRQ	1271.65	7.8749	3000	8	3.404	2.801	35.015
apo_PTP1B		148	157	DIKSYYTVRQ	1271.65	7.8542	10000	8	6.36	3.436	42.946
apo_PTP1B		148	157	DIKSYYTVRQ	1271.65	8.1689	MAX	8	8	6.77	84.62
apo_PTP1B		148	159	DIKSYYTVRQLE	1513.78	8.8657	0	10	0	0	0
apo_PTP1B		148	159	DIKSYYTVRQLE	1513.78	8.8149	30	10	0.059	1.492	14.916
apo_PTP1B		148	159	DIKSYYTVRQLE	1513.78	8.7988	100	10	0.195	1.524	15.24
apo_PTP1B		148	159	DIKSYYTVRQLE	1513.78	8.7881	300	10	0.571	1.615	16.147
apo_PTP1B		148	159	DIKSYYTVRQLE	1513.78	8.7902	1000	10	1.75	1.858	18.578
apo_PTP1B		148	159	DIKSYYTVRQLE	1513.78	8.781	3000	10	4.229	2.32	23.202
apo_PTP1B		148	159	DIKSYYTVRQLE	1513.78	8.7939	10000	10	7.993	2.994	29.936
apo_PTP1B		148	159	DIKSYYTVRQLE	1513.78	7.9515	MAX	10	10	7.681	76.809
apo_PTP1B		148	160	DIKSYYTVRQLEL	1626.86	9.8668	0	11	0	0	0
apo_PTP1B		148	160	DIKSYYTVRQLEL	1626.86	9.8639	30	11	0.064	1.711	15.557
apo_PTP1B		148	160	DIKSYYTVRQLEL	1626.86	9.847	100	11	0.211	1.742	15.84
apo_PTP1B		148	160	DIKSYYTVRQLEL	1626.86	9.8365	300	11	0.617	1.86	16.905
apo_PTP1B		148	160	DIKSYYTVRQLEL	1626.86	9.8305	1000	11	1.896	2.085	18.959
apo_PTP1B		148	160	DIKSYYTVRQLEL	1626.86	9.8213	3000	11	4.607	2.511	22.832
apo_PTP1B		148	160	DIKSYYTVRQLEL	1626.86	9.8431	10000	11	8.788	3.166	28.781
apo_PTP1B		148	160	DIKSYYTVRQLEL	1626.86	10.0324	MAX	11	11	7.858	71.437
apo_PTP1B		148	162	DIKSYYTVRQLELEN	1869.95	9.2517	0	13	0	0	0
apo_PTP1B		148	162	DIKSYYTVRQLELEN	1869.95	9.2175	30	13	0.097	1.748	13.443
apo_PTP1B		148	162	DIKSYYTVRQLELEN	1869.95	9.2012	100	13	0.319	1.797	13.826
apo_PTP1B		148	162	DIKSYYTVRQLELEN	1869.95	9.1905	300	13	0.92	1.936	14.895
apo_PTP1B		148	162	DIKSYYTVRQLELEN	1869.95	9.2097	1000	13	2.693	2.155	16.573
apo_PTP1B		148	162	DIKSYYTVRQLELEN	1869.95	9.192	3000	13	6.035	2.584	19.874
apo_PTP1B		148	162	DIKSYYTVRQLELEN	1869.95	9.2178	10000	13	10.686	3.183	24.488
apo_PTP1B		148	162	DIKSYYTVRQLELEN	1869.95	9.357	MAX	13	13	9.47	72.845
apo_PTP1B		149	157	IKSYYTVRQ	1156.62	7.2339	0	7	0	0	0
apo_PTP1B		149	157	IKSYYTVRQ	1156.62	7.2716	30	7	0.045	1.699	24.268
apo_PTP1B		149	157	IKSYYTVRQ	1156.62	7.2464	100	7	0.149	1.719	24.563
apo_PTP1B		149	157	IKSYYTVRQ	1156.62	7.2537	300	7	0.436	1.809	25.836
apo_PTP1B		149	157	IKSYYTVRQ	1156.62	7.2377	1000	7	1.326	1.964	28.051
apo_PTP1B		149	157	IKSYYTVRQ	1156.62	7.2543	3000	7	3.144	2.213	31.619
apo_PTP1B		149	157	IKSYYTVRQ	1156.62	7.2499	10000	7	5.725	2.493	35.618
apo_PTP1B		149	157	IKSYYTVRQ	1156.62	0	MAX	7	7	0	0
apo_PTP1B		149	160	IKSYYTVRQLEL	1511.83	9.4866	0	10	0	0	0
apo_PTP1B		149	160	IKSYYTVRQLEL	1511.83	9.4567	30	10	0.061	1.274	12.738
apo_PTP1B		149	160	IKSYYTVRQLEL	1511.83	9.4108	100	10	0.201	1.265	12.651
apo_PTP1B		149	160	IKSYYTVRQLEL	1511.83	9.4338	300	10	0.587	1.312	13.122
apo_PTP1B		149	160	IKSYYTVRQLEL	1511.83	9.4362	1000	10	1.801	1.463	14.634
apo_PTP1B		149	160	IKSYYTVRQLEL	1511.83	9.4354	3000	10	4.346	1.714	17.141
apo_PTP1B		149	160	IKSYYTVRQLEL	1511.83	9.4319	10000	10	8.154	2.053	20.531
apo_PTP1B		149	160	IKSYYTVRQLEL	1511.83	9.4971	MAX	10	10	3.46	34.596
apo_PTP1B		150	158	KSYYTVRQL	1156.62	7.2339	0	7	0	0	0
apo_PTP1B		150	158	KSYYTVRQL	1156.62	7.2716	30	7	0.036	1.699	24.268
apo_PTP1B		150	158	KSYYTVRQL	1156.62	7.2464	100	7	0.119	1.719	24.563
apo_PTP1B		150	158	KSYYTVRQL	1156.62	7.2537	300	7	0.35	1.809	25.836
apo_PTP1B		150	158	KSYYTVRQL	1156.62	7.2377	1000	7	1.091	1.964	28.051
apo_PTP1B		150	158	KSYYTVRQL	1156.62	7.2543	3000	7	2.736	2.213	31.619
apo_PTP1B		150	158	KSYYTVRQL	1156.62	7.2499	10000	7	5.473	2.493	35.618
apo_PTP1B		150	158	KSYYTVRQL	1156.62	0	MAX	7	7	0	0
apo_PTP1B		150	166	KSYYTVRQLELENLTTQ	2085.07	10.9384	0	15	0	0	0
apo_PTP1B		150	166	KSYYTVRQLELENLTTQ	2085.07	10.9674	30	15	0.103	2.68	17.868
apo_PTP1B		150	166	KSYYTVRQLELENLTTQ	2085.07	10.9672	100	15	0.34	3.47	23.134
apo_PTP1B		150	166	KSYYTVRQLELENLTTQ	2085.07	10.9603	300	15	0.985	4.192	27.947
apo_PTP1B		150	166	KSYYTVRQLELENLTTQ	2085.07	10.9466	1000	15	2.922	4.334	28.897
apo_PTP1B		150	166	KSYYTVRQLELENLTTQ	2085.07	10.962	3000	15	6.744	4.492	29.949
apo_PTP1B		150	166	KSYYTVRQLELENLTTQ	2085.07	10.955	10000	15	12.39	5.156	34.374
apo_PTP1B		150	166	KSYYTVRQLELENLTTQ	2085.07	0	MAX	15	15	0	0
apo_PTP1B		152	157	YYTVRQ	828.413	7.037	0	4	0	0	0
apo_PTP1B		152	157	YYTVRQ	828.413	7.0158	30	4	0.021	0.296	7.388
apo_PTP1B		152	157	YYTVRQ	828.413	6.9987	100	4	0.068	0.205	5.128
apo_PTP1B		152	157	YYTVRQ	828.413	7.0438	300	4	0.201	0.205	5.116
apo_PTP1B		152	157	YYTVRQ	828.413	6.9694	1000	4	0.623	0.319	7.97
apo_PTP1B		152	157	YYTVRQ	828.413	6.9773	3000	4	1.545	0.364	9.111
apo_PTP1B		152	157	YYTVRQ	828.413	7.0189	10000	4	3.048	0.255	6.385
apo_PTP1B		152	157	YYTVRQ	828.413	7.2643	MAX	4	4	2.641	66.026
apo_PTP1B		152	160	YYTVRQLEL	1183.62	9.9396	0	7	0	0	0
apo_PTP1B		152	160	YYTVRQLEL	1183.62	9.9353	30	7	0.036	0.133	1.907
apo_PTP1B		152	160	YYTVRQLEL	1183.62	9.9141	100	7	0.12	0.176	2.514
apo_PTP1B		152	160	YYTVRQLEL	1183.62	9.9037	300	7	0.352	0.165	2.353
apo_PTP1B		152	160	YYTVRQLEL	1183.62	9.9228	1000	7	1.098	0.136	1.939
apo_PTP1B		152	160	YYTVRQLEL	1183.62	9.9387	3000	7	2.748	0.153	2.183
apo_PTP1B		152	160	YYTVRQLEL	1183.62	9.948	10000	7	5.477	0.182	2.603
apo_PTP1B		152	160	YYTVRQLEL	1183.62	10.141	MAX	7	7	3.792	54.173
apo_PTP1B		152	166	YYTVRQLELENLTTQ	1869.95	9.2517	0	13	0	0	0
apo_PTP1B		152	166	YYTVRQLELENLTTQ	1869.95	9.2175	30	13	0.092	1.748	13.443
apo_PTP1B		152	166	YYTVRQLELENLTTQ	1869.95	9.2012	100	13	0.303	1.797	13.826
apo_PTP1B		152	166	YYTVRQLELENLTTQ	1869.95	9.1905	300	13	0.875	1.936	14.895
apo_PTP1B		152	166	YYTVRQLELENLTTQ	1869.95	9.2097	1000	13	2.579	2.155	16.573
apo_PTP1B		152	166	YYTVRQLELENLTTQ	1869.95	9.192	3000	13	5.882	2.584	19.874
apo_PTP1B		152	166	YYTVRQLELENLTTQ	1869.95	9.2178	10000	13	10.701	3.183	24.488
apo_PTP1B		152	166	YYTVRQLELENLTTQ	1869.95	9.357	MAX	13	13	9.47	72.845
apo_PTP1B		153	159	YTVRQLE	907.476	7.951	0	5	0	0	0
apo_PTP1B		153	159	YTVRQLE	907.476	7.9089	30	5	0.027	0.039	0.786
apo_PTP1B		153	159	YTVRQLE	907.476	7.834	100	5	0.09	0.025	0.51
apo_PTP1B		153	159	YTVRQLE	907.476	7.8489	300	5	0.263	0.019	0.377
apo_PTP1B		153	159	YTVRQLE	907.476	7.8502	1000	5	0.816	0.043	0.858
apo_PTP1B		153	159	YTVRQLE	907.476	7.8579	3000	5	2.016	0.023	0.457
apo_PTP1B		153	159	YTVRQLE	907.476	7.8456	10000	5	3.915	0.057	1.137
apo_PTP1B		153	159	YTVRQLE	907.476	7.9046	MAX	5	5	2.18	43.594
apo_PTP1B		153	160	YTVRQLEL	1020.56	9.5677	0	6	0	0	0
apo_PTP1B		153	160	YTVRQLEL	1020.56	9.5322	30	6	0.032	0.124	2.07
apo_PTP1B		153	160	YTVRQLEL	1020.56	9.5199	100	6	0.105	0.105	1.757
apo_PTP1B		153	160	YTVRQLEL	1020.56	9.5093	300	6	0.31	0.113	1.886
apo_PTP1B		153	160	YTVRQLEL	1020.56	9.5034	1000	6	0.963	0.109	1.812
apo_PTP1B		153	160	YTVRQLEL	1020.56	9.5109	3000	6	2.394	0.102	1.703
apo_PTP1B		153	160	YTVRQLEL	1020.56	9.5368	10000	6	4.71	0.145	2.414
apo_PTP1B		153	160	YTVRQLEL	1020.56	9.7213	MAX	6	6	2.994	49.895
apo_PTP1B		153	162	YTVRQLELEN	1263.65	6.7013	0	8	0	0	0
apo_PTP1B		153	162	YTVRQLELEN	1263.65	6.718	30	8	0.065	6.452	80.65
apo_PTP1B		153	162	YTVRQLELEN	1263.65	6.7344	100	8	0.214	6.514	81.427
apo_PTP1B		153	162	YTVRQLELEN	1263.65	6.6828	300	8	0.612	6.479	80.987
apo_PTP1B		153	162	YTVRQLELEN	1263.65	6.7343	1000	8	1.759	6.441	80.514
apo_PTP1B		153	162	YTVRQLELEN	1263.65	6.7005	3000	8	3.822	6.442	80.527
apo_PTP1B		153	162	YTVRQLELEN	1263.65	6.7127	10000	8	6.608	6.521	81.509
apo_PTP1B		153	162	YTVRQLELEN	1263.65	6.9483	MAX	8	8	6.96	87.005
apo_PTP1B		153	163	YTVRQLELENL	1376.73	7.171	0	9	0	0	0
apo_PTP1B		153	163	YTVRQLELENL	1376.73	7.2213	30	9	0.071	7.187	79.853
apo_PTP1B		153	163	YTVRQLELENL	1376.73	7.1835	100	9	0.232	7.223	80.259
apo_PTP1B		153	163	YTVRQLELENL	1376.73	7.2117	300	9	0.665	7.23	80.338
apo_PTP1B		153	163	YTVRQLELENL	1376.73	7.1874	1000	9	1.925	7.172	79.688
apo_PTP1B		153	163	YTVRQLELENL	1376.73	7.2124	3000	9	4.241	7.109	78.988
apo_PTP1B		153	163	YTVRQLELENL	1376.73	7.2037	10000	9	7.444	7.224	80.267
apo_PTP1B		153	163	YTVRQLELENL	1376.73	7.3543	MAX	9	9	7.64	84.891
apo_PTP1B		154	160	TVRQLEL	857.497	8.9288	0	5	0	0	0
apo_PTP1B		154	160	TVRQLEL	857.497	8.8443	30	5	0.03	0.168	3.351
apo_PTP1B		154	160	TVRQLEL	857.497	8.8198	100	5	0.098	0.17	3.404
apo_PTP1B		154	160	TVRQLEL	857.497	8.7879	300	5	0.289	0.153	3.068
apo_PTP1B		154	160	TVRQLEL	857.497	8.9162	1000	5	0.894	0.17	3.401
apo_PTP1B		154	160	TVRQLEL	857.497	8.8396	3000	5	2.201	0.172	3.442
apo_PTP1B		154	160	TVRQLEL	857.497	8.8319	10000	5	4.199	0.199	3.975
apo_PTP1B		154	160	TVRQLEL	857.497	0	MAX	5	5	0	0
apo_PTP1B		158	163	LELENL	729.391	9.9773	0	4	0	0	0
apo_PTP1B		158	163	LELENL	729.391	9.9689	30	4	0.044	0.111	2.774
apo_PTP1B		158	163	LELENL	729.391	9.9519	100	4	0.142	0.112	2.806
apo_PTP1B		158	163	LELENL	729.391	9.9624	300	4	0.402	0.109	2.723
apo_PTP1B		158	163	LELENL	729.391	9.9815	1000	4	1.108	0.159	3.971
apo_PTP1B		158	163	LELENL	729.391	9.922	3000	4	2.225	0.278	6.941
apo_PTP1B		158	163	LELENL	729.391	9.9606	10000	4	3.529	0.554	13.838
apo_PTP1B		158	163	LELENL	729.391	10.0344	MAX	4	4	2.212	55.294
apo_PTP1B		158	174	LELENLTTQETREILHF	2085.07	10.9384	0	15	0	0	0
apo_PTP1B		158	174	LELENLTTQETREILHF	2085.07	10.9674	30	15	0.133	2.68	17.868
apo_PTP1B		158	174	LELENLTTQETREILHF	2085.07	10.9672	100	15	0.435	3.47	23.134
apo_PTP1B		158	174	LELENLTTQETREILHF	2085.07	10.9603	300	15	1.252	4.192	27.947
apo_PTP1B		158	174	LELENLTTQETREILHF	2085.07	10.9466	1000	15	3.638	4.334	28.897
apo_PTP1B		158	174	LELENLTTQETREILHF	2085.07	10.962	3000	15	7.903	4.492	29.949
apo_PTP1B		158	174	LELENLTTQETREILHF	2085.07	10.955	10000	15	12.856	5.156	34.374
apo_PTP1B		158	174	LELENLTTQETREILHF	2085.07	0	MAX	15	15	0	0
apo_PTP1B		159	169	ELENLTTQETR	1332.65	7.4757	0	9	0	0	0
apo_PTP1B		159	169	ELENLTTQETR	1332.65	7.4435	30	9	0.083	2.922	32.472
apo_PTP1B		159	169	ELENLTTQETR	1332.65	7.4017	100	9	0.273	3.781	42.008
apo_PTP1B		159	169	ELENLTTQETR	1332.65	7.4215	300	9	0.783	4.482	49.801
apo_PTP1B		159	169	ELENLTTQETR	1332.65	7.3887	1000	9	2.264	4.619	51.318
apo_PTP1B		159	169	ELENLTTQETR	1332.65	7.3969	3000	9	4.914	4.783	53.15
apo_PTP1B		159	169	ELENLTTQETR	1332.65	7.4177	10000	9	8.062	5.356	59.508
apo_PTP1B		159	169	ELENLTTQETR	1332.65	7.6464	MAX	9	9	7.156	79.515
apo_PTP1B		160	170	LENLTTQETRE	1332.65	7.4757	0	9	0	0	0
apo_PTP1B		160	170	LENLTTQETRE	1332.65	7.4435	30	9	0.088	2.922	32.472
apo_PTP1B		160	170	LENLTTQETRE	1332.65	7.4017	100	9	0.288	3.781	42.008
apo_PTP1B		160	170	LENLTTQETRE	1332.65	7.4215	300	9	0.825	4.482	49.801
apo_PTP1B		160	170	LENLTTQETRE	1332.65	7.3887	1000	9	2.378	4.619	51.318
apo_PTP1B		160	170	LENLTTQETRE	1332.65	7.3969	3000	9	5.101	4.783	53.15
apo_PTP1B		160	170	LENLTTQETRE	1332.65	7.4177	10000	9	8.143	5.356	59.508
apo_PTP1B		160	170	LENLTTQETRE	1332.65	7.6464	MAX	9	9	7.156	79.515
apo_PTP1B		161	167	ENLTTQE	833.377	6.8692	0	5	0	0	0
apo_PTP1B		161	167	ENLTTQE	833.377	6.8439	30	5	0.034	1.227	24.538
apo_PTP1B		161	167	ENLTTQE	833.377	6.8477	100	5	0.112	1.669	33.379
apo_PTP1B		161	167	ENLTTQE	833.377	6.8676	300	5	0.327	1.998	39.967
apo_PTP1B		161	167	ENLTTQE	833.377	6.8352	1000	5	0.999	2.157	43.142
apo_PTP1B		161	167	ENLTTQE	833.377	6.8599	3000	5	2.384	2.416	48.315
apo_PTP1B		161	167	ENLTTQE	833.377	6.8721	10000	5	4.304	2.971	59.426
apo_PTP1B		161	167	ENLTTQE	833.377	6.986	MAX	5	5	3.853	77.069
apo_PTP1B		161	170	ENLTTQETRE	1219.57	6.7657	0	8	0	0	0
apo_PTP1B		161	170	ENLTTQETRE	1219.57	6.7558	30	8	0.061	2.628	32.85
apo_PTP1B		161	170	ENLTTQETRE	1219.57	6.7428	100	8	0.202	3.389	42.364
apo_PTP1B		161	170	ENLTTQETRE	1219.57	6.75	300	8	0.589	4.07	50.879
apo_PTP1B		161	170	ENLTTQETRE	1219.57	6.7176	1000	8	1.785	4.23	52.881
apo_PTP1B		161	170	ENLTTQETRE	1219.57	6.7173	3000	8	4.169	4.386	54.823
apo_PTP1B		161	170	ENLTTQETRE	1219.57	6.7463	10000	8	7.143	4.881	61.017
apo_PTP1B		161	170	ENLTTQETRE	1219.57	6.9149	MAX	8	8	6.152	76.899
apo_PTP1B		161	171	ENLTTQETREI	1332.65	7.4757	0	9	0	0	0
apo_PTP1B		161	171	ENLTTQETREI	1332.65	7.4435	30	9	0.064	2.922	32.472
apo_PTP1B		161	171	ENLTTQETREI	1332.65	7.4017	100	9	0.211	3.781	42.008
apo_PTP1B		161	171	ENLTTQETREI	1332.65	7.4215	300	9	0.616	4.482	49.801
apo_PTP1B		161	171	ENLTTQETREI	1332.65	7.3887	1000	9	1.871	4.619	51.318
apo_PTP1B		161	171	ENLTTQETREI	1332.65	7.3969	3000	9	4.404	4.783	53.15
apo_PTP1B		161	171	ENLTTQETREI	1332.65	7.4177	10000	9	7.735	5.356	59.508
apo_PTP1B		161	171	ENLTTQETREI	1332.65	7.6464	MAX	9	9	7.156	79.515
apo_PTP1B		161	174	ENLTTQETREILHF	1729.86	9.9619	0	12	0	0	0
apo_PTP1B		161	174	ENLTTQETREILHF	1729.86	9.9562	30	12	0.094	2.509	20.91
apo_PTP1B		161	174	ENLTTQETREILHF	1729.86	9.935	100	12	0.311	3.202	26.687
apo_PTP1B		161	174	ENLTTQETREILHF	1729.86	9.9288	300	12	0.903	3.82	31.834
apo_PTP1B		161	174	ENLTTQETREILHF	1729.86	9.9228	1000	12	2.695	3.945	32.874
apo_PTP1B		161	174	ENLTTQETREILHF	1729.86	9.9136	3000	12	6.097	4.072	33.93
apo_PTP1B		161	174	ENLTTQETREILHF	1729.86	9.9522	10000	12	10.163	4.64	38.664
apo_PTP1B		161	174	ENLTTQETREILHF	1729.86	10.1369	MAX	12	12	7.831	65.259
apo_PTP1B		161	182	ENLTTQETREILHFHYTTWPDF	2777.31	10.7203	0	19	0	0	0
apo_PTP1B		161	182	ENLTTQETREILHFHYTTWPDF	2777.31	10.7451	30	19	0.17	4.512	23.746
apo_PTP1B		161	182	ENLTTQETREILHFHYTTWPDF	2777.31	10.7405	100	19	0.558	5.537	29.141
apo_PTP1B		161	182	ENLTTQETREILHFHYTTWPDF	2777.31	10.7509	300	19	1.608	6.727	35.403
apo_PTP1B		161	182	ENLTTQETREILHFHYTTWPDF	2777.31	10.7451	1000	19	4.702	7.084	37.284
apo_PTP1B		161	182	ENLTTQETREILHFHYTTWPDF	2777.31	10.7523	3000	19	10.262	7.271	38.27
apo_PTP1B		161	182	ENLTTQETREILHFHYTTWPDF	2777.31	10.7284	10000	19	16.485	7.885	41.498
apo_PTP1B		161	182	ENLTTQETREILHFHYTTWPDF	2777.31	0	MAX	19	19	0	0
apo_PTP1B		161	190	ENLTTQETREILHFHYTTWPDFGVPESPAS	3501.65	10.4181	0	25	0	0	0
apo_PTP1B		161	190	ENLTTQETREILHFHYTTWPDFGVPESPAS	3501.65	10.4976	30	25	0.239	9.063	36.254
apo_PTP1B		161	190	ENLTTQETREILHFHYTTWPDFGVPESPAS	3501.65	10.4594	100	25	0.785	10.135	40.538
apo_PTP1B		161	190	ENLTTQETREILHFHYTTWPDFGVPESPAS	3501.65	10.5245	300	25	2.259	11.376	45.505
apo_PTP1B		161	190	ENLTTQETREILHFHYTTWPDFGVPESPAS	3501.65	10.5018	1000	25	6.563	11.736	46.945
apo_PTP1B		161	190	ENLTTQETREILHFHYTTWPDFGVPESPAS	3501.65	10.509	3000	25	14.116	11.919	47.676
apo_PTP1B		161	190	ENLTTQETREILHFHYTTWPDFGVPESPAS	3501.65	10.5278	10000	25	22.138	12.643	50.571
apo_PTP1B		161	190	ENLTTQETREILHFHYTTWPDFGVPESPAS	3501.65	0	MAX	25	25	0	0
apo_PTP1B		161	191	ENLTTQETREILHFHYTTWPDFGVPESPASF	3648.72	10.9048	0	26	0	0	0
apo_PTP1B		161	191	ENLTTQETREILHFHYTTWPDFGVPESPASF	3648.72	10.9255	30	26	0.245	8.736	33.602
apo_PTP1B		161	191	ENLTTQETREILHFHYTTWPDFGVPESPASF	3648.72	10.9	100	26	0.805	9.744	37.475
apo_PTP1B		161	191	ENLTTQETREILHFHYTTWPDFGVPESPASF	3648.72	10.9268	300	26	2.317	12.008	46.183
apo_PTP1B		161	191	ENLTTQETREILHFHYTTWPDFGVPESPASF	3648.72	10.8793	1000	26	6.744	12.148	46.723
apo_PTP1B		161	191	ENLTTQETREILHFHYTTWPDFGVPESPASF	3648.72	10.9117	3000	26	14.566	12.253	47.125
apo_PTP1B		161	191	ENLTTQETREILHFHYTTWPDFGVPESPASF	3648.72	10.892	10000	26	23.002	12.821	49.313
apo_PTP1B		161	191	ENLTTQETREILHFHYTTWPDFGVPESPASF	3648.72	0	MAX	26	26	0	0
apo_PTP1B		162	173	NLTTQETREILH	1453.75	10.3117	0	10	0	0	0
apo_PTP1B		162	173	NLTTQETREILH	1453.75	10.2668	30	10	0.075	1.768	17.68
apo_PTP1B		162	173	NLTTQETREILH	1453.75	10.2623	100	10	0.247	1.931	19.311
apo_PTP1B		162	173	NLTTQETREILH	1453.75	10.3064	300	10	0.717	2.278	22.776
apo_PTP1B		162	173	NLTTQETREILH	1453.75	10.2249	1000	10	2.149	2.478	24.779
apo_PTP1B		162	173	NLTTQETREILH	1453.75	10.3076	3000	10	4.917	2.722	27.221
apo_PTP1B		162	173	NLTTQETREILH	1453.75	10.2878	10000	10	8.336	3.152	31.516
apo_PTP1B		162	173	NLTTQETREILH	1453.75	10.4821	MAX	10	10	8.391	83.908
apo_PTP1B		163	174	LTTQETREILHF	1486.78	9.8346	0	10	0	0	0
apo_PTP1B		163	174	LTTQETREILHF	1486.78	9.8555	30	10	0.085	1.648	16.478
apo_PTP1B		163	174	LTTQETREILHF	1486.78	9.8428	100	10	0.28	2.025	20.253
apo_PTP1B		163	174	LTTQETREILHF	1486.78	9.8365	300	10	0.812	2.424	24.245
apo_PTP1B		163	174	LTTQETREILHF	1486.78	9.8305	1000	10	2.407	2.516	25.158
apo_PTP1B		163	174	LTTQETREILHF	1486.78	9.8298	3000	10	5.355	2.583	25.827
apo_PTP1B		163	174	LTTQETREILHF	1486.78	9.864	10000	10	8.6	2.931	29.311
apo_PTP1B		163	174	LTTQETREILHF	1486.78	9.9257	MAX	10	10	6.147	61.474
apo_PTP1B		164	174	TTQETREILHF	1373.69	9.3022	0	9	0	0	0
apo_PTP1B		164	174	TTQETREILHF	1373.69	9.2554	30	9	0.08	1.382	15.356
apo_PTP1B		164	174	TTQETREILHF	1373.69	9.2389	100	9	0.263	1.632	18.129
apo_PTP1B		164	174	TTQETREILHF	1373.69	9.2409	300	9	0.76	1.852	20.573
apo_PTP1B		164	174	TTQETREILHF	1373.69	9.2516	1000	9	2.243	1.894	21.049
apo_PTP1B		164	174	TTQETREILHF	1373.69	9.2339	3000	9	4.939	1.928	21.42
apo_PTP1B		164	174	TTQETREILHF	1373.69	9.2514	10000	9	7.766	2.211	24.562
apo_PTP1B		164	174	TTQETREILHF	1373.69	9.5125	MAX	9	9	3.697	41.079
apo_PTP1B		164	182	TTQETREILHFHYTTWPDF	2421.14	10.4307	0	16	0	0	0
apo_PTP1B		164	182	TTQETREILHFHYTTWPDF	2421.14	10.5017	30	16	0.155	3.006	18.788
apo_PTP1B		164	182	TTQETREILHFHYTTWPDF	2421.14	10.4887	100	16	0.509	3.458	21.613
apo_PTP1B		164	182	TTQETREILHFHYTTWPDF	2421.14	10.5245	300	16	1.464	3.958	24.74
apo_PTP1B		164	182	TTQETREILHFHYTTWPDF	2421.14	10.5018	1000	16	4.25	4.209	26.307
apo_PTP1B		164	182	TTQETREILHFHYTTWPDF	2421.14	10.509	3000	16	9.104	4.305	26.904
apo_PTP1B		164	182	TTQETREILHFHYTTWPDF	2421.14	10.5186	10000	16	14.088	4.572	28.572
apo_PTP1B		164	182	TTQETREILHFHYTTWPDF	2421.14	0	MAX	16	16	0	0
apo_PTP1B		164	186	TTQETREILHFHYTTWPDFGVPE	2803.32	10.0906	0	19	0	0	0
apo_PTP1B		164	186	TTQETREILHFHYTTWPDFGVPE	2803.32	10.0697	30	19	0.175	11.467	60.352
apo_PTP1B		164	186	TTQETREILHFHYTTWPDFGVPE	2803.32	10.0986	100	19	0.575	11.979	63.047
apo_PTP1B		164	186	TTQETREILHFHYTTWPDFGVPE	2803.32	10.0463	300	19	1.659	13.108	68.991
apo_PTP1B		164	186	TTQETREILHFHYTTWPDFGVPE	2803.32	10.0318	1000	19	4.851	13.362	70.325
apo_PTP1B		164	186	TTQETREILHFHYTTWPDFGVPE	2803.32	10.0058	3000	19	10.568	13.378	70.409
apo_PTP1B		164	186	TTQETREILHFHYTTWPDFGVPE	2803.32	10.0655	10000	19	16.761	13.644	71.809
apo_PTP1B		164	186	TTQETREILHFHYTTWPDFGVPE	2803.32	10.1014	MAX	19	19	18.516	97.454
apo_PTP1B		164	191	TTQETREILHFHYTTWPDFGVPESPASF	3292.55	10.7287	0	23	0	0	0
apo_PTP1B		164	191	TTQETREILHFHYTTWPDFGVPESPASF	3292.55	10.6822	30	23	0.23	8.744	38.017
apo_PTP1B		164	191	TTQETREILHFHYTTWPDFGVPESPASF	3292.55	10.6609	100	23	0.756	9.444	41.059
apo_PTP1B		164	191	TTQETREILHFHYTTWPDFGVPESPASF	3292.55	10.6754	300	23	2.174	10.225	44.456
apo_PTP1B		164	191	TTQETREILHFHYTTWPDFGVPESPASF	3292.55	10.6528	1000	23	6.292	10.493	45.62
apo_PTP1B		164	191	TTQETREILHFHYTTWPDFGVPESPASF	3292.55	10.6683	3000	23	13.408	10.474	45.537
apo_PTP1B		164	191	TTQETREILHFHYTTWPDFGVPESPASF	3292.55	10.6529	10000	23	20.604	10.783	46.881
apo_PTP1B		164	191	TTQETREILHFHYTTWPDFGVPESPASF	3292.55	10.9826	MAX	23	23	12.464	54.192
apo_PTP1B		168	174	TREILHF	914.497	9.0868	0	5	0	0	0
apo_PTP1B		168	174	TREILHF	914.497	9.0582	30	5	0.045	0.556	11.126
apo_PTP1B		168	174	TREILHF	914.497	9.0545	100	5	0.147	0.562	11.246
apo_PTP1B		168	174	TREILHF	914.497	9.0396	300	5	0.422	0.565	11.293
apo_PTP1B		168	174	TREILHF	914.497	9.0587	1000	5	1.227	0.563	11.267
apo_PTP1B		168	174	TREILHF	914.497	9.0494	3000	5	2.61	0.554	11.08
apo_PTP1B		168	174	TREILHF	914.497	9.0333	10000	5	3.998	0.63	12.591
apo_PTP1B		168	174	TREILHF	914.497	9.2168	MAX	5	5	3.061	61.224
apo_PTP1B		168	182	TREILHFHYTTWPDF	1961.94	10.4097	0	12	0	0	0
apo_PTP1B		168	182	TREILHFHYTTWPDF	1961.94	10.4389	30	12	0.12	2.396	19.969
apo_PTP1B		168	182	TREILHFHYTTWPDF	1961.94	10.4132	100	12	0.393	2.68	22.334
apo_PTP1B		168	182	TREILHFHYTTWPDF	1961.94	10.3987	300	12	1.127	3.155	26.292
apo_PTP1B		168	182	TREILHFHYTTWPDF	1961.94	10.3842	1000	12	3.234	3.367	28.061
apo_PTP1B		168	182	TREILHFHYTTWPDF	1961.94	10.3999	3000	12	6.775	3.423	28.528
apo_PTP1B		168	182	TREILHFHYTTWPDF	1961.94	10.4221	10000	12	10.32	3.528	29.398
apo_PTP1B		168	182	TREILHFHYTTWPDF	1961.94	0	MAX	12	12	0	0
apo_PTP1B		168	190	TREILHFHYTTWPDFGVPESPAS	2686.28	10.1998	0	18	0	0	0
apo_PTP1B		168	190	TREILHFHYTTWPDFGVPESPAS	2686.28	10.2585	30	18	0.189	6.953	38.628
apo_PTP1B		168	190	TREILHFHYTTWPDFGVPESPAS	2686.28	10.2286	100	18	0.621	7.228	40.158
apo_PTP1B		168	190	TREILHFHYTTWPDFGVPESPAS	2686.28	10.1973	300	18	1.778	7.689	42.717
apo_PTP1B		168	190	TREILHFHYTTWPDFGVPESPAS	2686.28	10.1913	1000	18	5.095	7.862	43.677
apo_PTP1B		168	190	TREILHFHYTTWPDFGVPESPAS	2686.28	10.1818	3000	18	10.629	7.73	42.945
apo_PTP1B		168	190	TREILHFHYTTWPDFGVPESPAS	2686.28	10.3425	10000	18	15.973	7.763	43.128
apo_PTP1B		168	190	TREILHFHYTTWPDFGVPESPAS	2686.28	0	MAX	18	18	0	0
apo_PTP1B		168	191	TREILHFHYTTWPDFGVPESPASF	2833.35	10.6811	0	19	0	0	0
apo_PTP1B		168	191	TREILHFHYTTWPDFGVPESPASF	2833.35	10.6989	30	19	0.195	7.781	40.952
apo_PTP1B		168	191	TREILHFHYTTWPDFGVPESPASF	2833.35	10.6944	100	19	0.64	8.13	42.791
apo_PTP1B		168	191	TREILHFHYTTWPDFGVPESPASF	2833.35	10.6921	300	19	1.836	8.682	45.694
apo_PTP1B		168	191	TREILHFHYTTWPDFGVPESPASF	2833.35	10.6529	1000	19	5.276	8.874	46.705
apo_PTP1B		168	191	TREILHFHYTTWPDFGVPESPASF	2833.35	10.6935	3000	19	11.079	8.866	46.662
apo_PTP1B		168	191	TREILHFHYTTWPDFGVPESPASF	2833.35	10.7031	10000	19	16.837	9.03	47.527
apo_PTP1B		168	191	TREILHFHYTTWPDFGVPESPASF	2833.35	0	MAX	19	19	0	0
apo_PTP1B		169	182	REILHFHYTTWPDF	1860.89	10.3397	0	11	0	0	0
apo_PTP1B		169	182	REILHFHYTTWPDF	1860.89	10.3382	30	11	0.108	2.281	20.733
apo_PTP1B		169	182	REILHFHYTTWPDF	1860.89	10.3544	100	11	0.356	2.569	23.354
apo_PTP1B		169	182	REILHFHYTTWPDF	1860.89	10.2645	300	11	1.018	3.047	27.703
apo_PTP1B		169	182	REILHFHYTTWPDF	1860.89	10.3171	1000	11	2.916	3.235	29.407
apo_PTP1B		169	182	REILHFHYTTWPDF	1860.89	10.4083	3000	11	6.093	3.323	30.207
apo_PTP1B		169	182	REILHFHYTTWPDF	1860.89	10.2711	10000	11	9.342	3.37	30.639
apo_PTP1B		169	182	REILHFHYTTWPDF	1860.89	0	MAX	11	11	0	0
apo_PTP1B		169	191	REILHFHYTTWPDFGVPESPASF	2732.3	10.6574	0	18	0	0	0
apo_PTP1B		169	191	REILHFHYTTWPDFGVPESPASF	2732.3	10.6989	30	18	0.184	7.622	42.343
apo_PTP1B		169	191	REILHFHYTTWPDFGVPESPASF	2732.3	10.6902	100	18	0.603	7.958	44.21
apo_PTP1B		169	191	REILHFHYTTWPDFGVPESPASF	2732.3	10.6921	300	18	1.728	8.459	46.996
apo_PTP1B		169	191	REILHFHYTTWPDFGVPESPASF	2732.3	10.6612	1000	18	4.959	8.65	48.056
apo_PTP1B		169	191	REILHFHYTTWPDFGVPESPASF	2732.3	10.6767	3000	18	10.397	8.654	48.075
apo_PTP1B		169	191	REILHFHYTTWPDFGVPESPASF	2732.3	10.6822	10000	18	15.859	8.83	49.055
apo_PTP1B		169	191	REILHFHYTTWPDFGVPESPASF	2732.3	0	MAX	18	18	0	0
apo_PTP1B		170	184	EILHFHYTTWPDFGV	1860.88	10.3453	0	12	0	0	0
apo_PTP1B		170	184	EILHFHYTTWPDFGV	1860.88	10.3382	30	12	0.12	2.285	19.043
apo_PTP1B		170	184	EILHFHYTTWPDFGV	1860.88	10.3544	100	12	0.393	2.572	21.437
apo_PTP1B		170	184	EILHFHYTTWPDFGV	1860.88	10.3651	300	12	1.127	3.034	25.281
apo_PTP1B		170	184	EILHFHYTTWPDFGV	1860.88	10.3508	1000	12	3.247	3.231	26.924
apo_PTP1B		170	184	EILHFHYTTWPDFGV	1860.88	10.358	3000	12	6.864	3.321	27.672
apo_PTP1B		170	184	EILHFHYTTWPDFGV	1860.88	10.4011	10000	12	10.553	3.407	28.388
apo_PTP1B		170	184	EILHFHYTTWPDFGV	1860.88	0	MAX	12	12	0	0
apo_PTP1B		170	193	EILHFHYTTWPDFGVPESPASFLN	2803.33	10.1368	0	19	0	0	0
apo_PTP1B		170	193	EILHFHYTTWPDFGVPESPASFLN	2803.33	10.0362	30	19	0.194	11.395	59.974
apo_PTP1B		170	193	EILHFHYTTWPDFGVPESPASFLN	2803.33	10.0273	100	19	0.635	12.052	63.43
apo_PTP1B		170	193	EILHFHYTTWPDFGVPESPASFLN	2803.33	10.0295	300	19	1.822	13.044	68.654
apo_PTP1B		170	193	EILHFHYTTWPDFGVPESPASFLN	2803.33	10.015	1000	19	5.239	13.342	70.221
apo_PTP1B		170	193	EILHFHYTTWPDFGVPESPASFLN	2803.33	10.0142	3000	19	11.027	13.344	70.229
apo_PTP1B		170	193	EILHFHYTTWPDFGVPESPASFLN	2803.33	10.0403	10000	19	16.836	13.713	72.175
apo_PTP1B		170	193	EILHFHYTTWPDFGVPESPASFLN	2803.33	10.1454	MAX	19	19	18.519	97.468
apo_PTP1B		171	174	ILHF	528.306	9.3692	0	2	0	0	0
apo_PTP1B		171	174	ILHF	528.306	9.3267	30	2	0.029	0.069	3.473
apo_PTP1B		171	174	ILHF	528.306	9.3144	100	2	0.094	0.073	3.636
apo_PTP1B		171	174	ILHF	528.306	9.3331	300	2	0.27	0.06	2.994
apo_PTP1B		171	174	ILHF	528.306	9.3356	1000	2	0.767	0.063	3.149
apo_PTP1B		171	174	ILHF	528.306	9.3264	3000	2	1.531	0.06	2.989
apo_PTP1B		171	174	ILHF	528.306	9.3354	10000	2	1.984	0.13	6.481
apo_PTP1B		171	174	ILHF	528.306	9.6289	MAX	2	2	0.887	44.342
apo_PTP1B		171	182	ILHFHYTTWPDF	1575.75	10.8335	0	9	0	0	0
apo_PTP1B		171	182	ILHFHYTTWPDF	1575.75	10.8206	30	9	0.104	2.209	24.542
apo_PTP1B		171	182	ILHFHYTTWPDF	1575.75	10.8286	100	9	0.341	2.503	27.816
apo_PTP1B		171	182	ILHFHYTTWPDF	1575.75	10.8263	300	9	0.974	2.966	32.959
apo_PTP1B		171	182	ILHFHYTTWPDF	1575.75	10.8206	1000	9	2.774	3.183	35.367
apo_PTP1B		171	182	ILHFHYTTWPDF	1575.75	10.8446	3000	9	5.696	3.247	36.081
apo_PTP1B		171	182	ILHFHYTTWPDF	1575.75	10.8417	10000	9	8.306	3.338	37.09
apo_PTP1B		171	182	ILHFHYTTWPDF	1575.75	11.0341	MAX	9	9	3.988	44.306
apo_PTP1B		171	190	ILHFHYTTWPDFGVPESPAS	2300.09	10.4895	0	15	0	0	0
apo_PTP1B		171	190	ILHFHYTTWPDFGVPESPAS	2300.09	10.5312	30	15	0.173	6.697	44.649
apo_PTP1B		171	190	ILHFHYTTWPDFGVPESPAS	2300.09	10.5014	100	15	0.568	7.022	46.813
apo_PTP1B		171	190	ILHFHYTTWPDFGVPESPAS	2300.09	10.5412	300	15	1.626	7.536	50.241
apo_PTP1B		171	190	ILHFHYTTWPDFGVPESPAS	2300.09	10.5101	1000	15	4.635	7.717	51.45
apo_PTP1B		171	190	ILHFHYTTWPDFGVPESPAS	2300.09	10.509	3000	15	9.55	7.731	51.54
apo_PTP1B		171	190	ILHFHYTTWPDFGVPESPAS	2300.09	10.4766	10000	15	13.959	7.892	52.613
apo_PTP1B		171	190	ILHFHYTTWPDFGVPESPAS	2300.09	10.6897	MAX	15	15	9.39	62.599
apo_PTP1B		171	191	ILHFHYTTWPDFGVPESPASF	2447.16	11.0586	0	16	0	0	0
apo_PTP1B		171	191	ILHFHYTTWPDFGVPESPASF	2447.16	10.9548	30	16	0.179	7.571	47.316
apo_PTP1B		171	191	ILHFHYTTWPDFGVPESPASF	2447.16	10.9545	100	16	0.588	7.902	49.386
apo_PTP1B		171	191	ILHFHYTTWPDFGVPESPASF	2447.16	10.9605	300	16	1.684	8.427	52.671
apo_PTP1B		171	191	ILHFHYTTWPDFGVPESPASF	2447.16	10.9465	1000	16	4.816	8.613	53.83
apo_PTP1B		171	191	ILHFHYTTWPDFGVPESPASF	2447.16	10.9621	3000	16	10	8.633	53.956
apo_PTP1B		171	191	ILHFHYTTWPDFGVPESPASF	2447.16	10.9382	10000	16	14.822	8.779	54.867
apo_PTP1B		171	191	ILHFHYTTWPDFGVPESPASF	2447.16	0	MAX	16	16	0	0
apo_PTP1B		172	192	LHFHYTTWPDFGVPESPASFL	2447.16	11.0586	0	16	0	0	0
apo_PTP1B		172	192	LHFHYTTWPDFGVPESPASFL	2447.16	10.9548	30	16	0.168	7.571	47.316
apo_PTP1B		172	192	LHFHYTTWPDFGVPESPASFL	2447.16	10.9545	100	16	0.55	7.902	49.386
apo_PTP1B		172	192	LHFHYTTWPDFGVPESPASFL	2447.16	10.9605	300	16	1.576	8.427	52.671
apo_PTP1B		172	192	LHFHYTTWPDFGVPESPASFL	2447.16	10.9465	1000	16	4.519	8.613	53.83
apo_PTP1B		172	192	LHFHYTTWPDFGVPESPASFL	2447.16	10.9621	3000	16	9.476	8.633	53.956
apo_PTP1B		172	192	LHFHYTTWPDFGVPESPASFL	2447.16	10.9382	10000	16	14.438	8.779	54.867
apo_PTP1B		172	192	LHFHYTTWPDFGVPESPASFL	2447.16	0	MAX	16	16	0	0
apo_PTP1B		173	191	HFHYTTWPDFGVPESPASF	2220.99	10.7958	0	14	0	0	0
apo_PTP1B		173	191	HFHYTTWPDFGVPESPASF	2220.99	10.7535	30	14	0.151	7.587	54.194
apo_PTP1B		173	191	HFHYTTWPDFGVPESPASF	2220.99	10.7405	100	14	0.494	7.916	56.546
apo_PTP1B		173	191	HFHYTTWPDFGVPESPASF	2220.99	10.7592	300	14	1.414	8.425	60.177
apo_PTP1B		173	191	HFHYTTWPDFGVPESPASF	2220.99	10.7619	1000	14	4.049	8.601	61.435
apo_PTP1B		173	191	HFHYTTWPDFGVPESPASF	2220.99	10.7605	3000	14	8.469	8.614	61.532
apo_PTP1B		173	191	HFHYTTWPDFGVPESPASF	2220.99	10.7661	10000	14	12.838	8.786	62.758
apo_PTP1B		173	191	HFHYTTWPDFGVPESPASF	2220.99	0	MAX	14	14	0	0
apo_PTP1B		174	181	FHYTTWPD	1065.46	10.4601	0	5	0	0	0
apo_PTP1B		174	181	FHYTTWPD	1065.46	10.4472	30	5	0.039	2.265	45.296
apo_PTP1B		174	181	FHYTTWPD	1065.46	10.4762	100	5	0.129	2.512	50.231
apo_PTP1B		174	181	FHYTTWPD	1065.46	10.3902	300	5	0.376	2.913	58.261
apo_PTP1B		174	181	FHYTTWPD	1065.46	10.4765	1000	5	1.124	3.113	62.262
apo_PTP1B		174	181	FHYTTWPD	1065.46	10.4754	3000	5	2.56	3.164	63.275
apo_PTP1B		174	181	FHYTTWPD	1065.46	10.4515	10000	5	4.342	3.216	64.318
apo_PTP1B		174	181	FHYTTWPD	1065.46	10.6264	MAX	5	5	3.333	66.658
apo_PTP1B		174	190	FHYTTWPDFGVPESPAS	1936.86	10.909	0	12	0	0	0
apo_PTP1B		174	190	FHYTTWPDFGVPESPAS	1936.86	10.8374	30	12	0.12	7.429	61.907
apo_PTP1B		174	190	FHYTTWPDFGVPESPAS	1936.86	10.8202	100	12	0.395	7.669	63.908
apo_PTP1B		174	190	FHYTTWPDFGVPESPAS	1936.86	10.8263	300	12	1.138	8.056	67.136
apo_PTP1B		174	190	FHYTTWPDFGVPESPAS	1936.86	10.7955	1000	12	3.31	8.192	68.271
apo_PTP1B		174	190	FHYTTWPDFGVPESPAS	1936.86	10.8277	3000	12	7.105	8.191	68.257
apo_PTP1B		174	190	FHYTTWPDFGVPESPAS	1936.86	10.8291	10000	12	10.975	8.317	69.31
apo_PTP1B		174	190	FHYTTWPDFGVPESPAS	1936.86	10.961	MAX	12	12	9.271	77.256
apo_PTP1B		175	182	HYTTWPDF	1065.46	10.4601	0	5	0	0	0
apo_PTP1B		175	182	HYTTWPDF	1065.46	10.4472	30	5	0.037	2.265	45.296
apo_PTP1B		175	182	HYTTWPDF	1065.46	10.4762	100	5	0.123	2.512	50.231
apo_PTP1B		175	182	HYTTWPDF	1065.46	10.3902	300	5	0.357	2.913	58.261
apo_PTP1B		175	182	HYTTWPDF	1065.46	10.4765	1000	5	1.078	3.113	62.262
apo_PTP1B		175	182	HYTTWPDF	1065.46	10.4754	3000	5	2.501	3.164	63.275
apo_PTP1B		175	182	HYTTWPDF	1065.46	10.4515	10000	5	4.332	3.216	64.318
apo_PTP1B		175	182	HYTTWPDF	1065.46	10.6264	MAX	5	5	3.333	66.658
apo_PTP1B		175	190	HYTTWPDFGVPESPAS	1789.79	10.1578	0	11	0	0	0
apo_PTP1B		175	190	HYTTWPDFGVPESPAS	1789.79	10.141	30	11	0.107	6.735	61.231
apo_PTP1B		175	190	HYTTWPDFGVPESPAS	1789.79	10.0986	100	11	0.35	6.97	63.362
apo_PTP1B		175	190	HYTTWPDFGVPESPAS	1789.79	10.0547	300	11	1.009	7.354	66.852
apo_PTP1B		175	190	HYTTWPDFGVPESPAS	1789.79	10.0739	1000	11	2.939	7.522	68.379
apo_PTP1B		175	190	HYTTWPDFGVPESPAS	1789.79	10.0393	3000	11	6.354	7.532	68.471
apo_PTP1B		175	190	HYTTWPDFGVPESPAS	1789.79	10.141	10000	11	9.985	7.63	69.364
apo_PTP1B		175	190	HYTTWPDFGVPESPAS	1789.79	10.2144	MAX	11	11	8.544	77.675
apo_PTP1B		175	191	HYTTWPDFGVPESPASF	1936.86	10.909	0	12	0	0	0
apo_PTP1B		175	191	HYTTWPDFGVPESPASF	1936.86	10.8416	30	12	0.113	5.814	48.453
apo_PTP1B		175	191	HYTTWPDFGVPESPASF	1936.86	10.8497	100	12	0.37	5.759	47.992
apo_PTP1B		175	191	HYTTWPDFGVPESPASF	1936.86	10.843	300	12	1.067	5.952	49.604
apo_PTP1B		175	191	HYTTWPDFGVPESPASF	1936.86	10.8373	1000	12	3.12	6.817	56.812
apo_PTP1B		175	191	HYTTWPDFGVPESPASF	1936.86	10.7942	3000	12	6.804	6.729	56.079
apo_PTP1B		175	191	HYTTWPDFGVPESPASF	1936.86	10.7965	10000	12	10.848	6.967	58.062
apo_PTP1B		175	191	HYTTWPDFGVPESPASF	1936.86	11.0551	MAX	12	12	9.16	76.336
apo_PTP1B		175	192	HYTTWPDFGVPESPASFL	2049.95	11.5721	0	13	0	0	0
apo_PTP1B		175	192	HYTTWPDFGVPESPASFL	2049.95	11.5254	30	13	0.115	7.286	56.045
apo_PTP1B		175	192	HYTTWPDFGVPESPASFL	2049.95	11.5251	100	13	0.379	7.566	58.197
apo_PTP1B		175	192	HYTTWPDFGVPESPASFL	2049.95	11.489	300	13	1.095	7.989	61.456
apo_PTP1B		175	192	HYTTWPDFGVPESPASFL	2049.95	11.5254	1000	13	3.21	8.139	62.607
apo_PTP1B		175	192	HYTTWPDFGVPESPASFL	2049.95	11.5325	3000	13	7.05	8.166	62.814
apo_PTP1B		175	192	HYTTWPDFGVPESPASFL	2049.95	11.5463	10000	13	11.457	8.243	63.406
apo_PTP1B		175	192	HYTTWPDFGVPESPASFL	2049.95	11.2577	MAX	13	13	8.101	62.313
apo_PTP1B		177	191	TTWPDFGVPESPASF	1636.74	11.2655	0	10	0	0	0
apo_PTP1B		177	191	TTWPDFGVPESPASF	1636.74	11.4079	30	10	0.103	6.91	69.1
apo_PTP1B		177	191	TTWPDFGVPESPASF	1636.74	11.3951	100	10	0.338	7.037	70.368
apo_PTP1B		177	191	TTWPDFGVPESPASF	1636.74	11.38	300	10	0.972	7.141	71.409
apo_PTP1B		177	191	TTWPDFGVPESPASF	1636.74	11.3912	1000	10	2.821	7.182	71.816
apo_PTP1B		177	191	TTWPDFGVPESPASF	1636.74	11.4149	3000	10	6.034	6.982	69.823
apo_PTP1B		177	191	TTWPDFGVPESPASF	1636.74	11.4206	10000	10	9.248	7.138	71.378
apo_PTP1B		177	191	TTWPDFGVPESPASF	1636.74	0	MAX	10	10	0	0
apo_PTP1B		181	187	DFGVPES	749.323	12.0631	0	4	0	0	0
apo_PTP1B		181	187	DFGVPES	749.323	12.1169	30	4	0.042	0.05	1.253
apo_PTP1B		181	187	DFGVPES	749.323	12.125	100	4	0.137	0.052	1.312
apo_PTP1B		181	187	DFGVPES	749.323	12.1104	300	4	0.393	0.043	1.084
apo_PTP1B		181	187	DFGVPES	749.323	12.1456	1000	4	1.122	0.048	1.199
apo_PTP1B		181	187	DFGVPES	749.323	12.187	3000	4	2.354	0.05	1.256
apo_PTP1B		181	187	DFGVPES	749.323	12.1377	10000	4	3.673	0.053	1.332
apo_PTP1B		181	187	DFGVPES	749.323	12.2545	MAX	4	4	2.58	64.511
apo_PTP1B		182	187	FGVPES	634.296	9.7006	0	3	0	0	0
apo_PTP1B		182	187	FGVPES	634.296	9.6623	30	3	0.034	0.143	4.778
apo_PTP1B		182	187	FGVPES	634.296	9.654	100	3	0.112	0.144	4.81
apo_PTP1B		182	187	FGVPES	634.296	9.6435	300	3	0.32	0.137	4.572
apo_PTP1B		182	187	FGVPES	634.296	9.6544	1000	3	0.899	0.147	4.899
apo_PTP1B		182	187	FGVPES	634.296	9.6454	3000	3	1.824	0.139	4.622
apo_PTP1B		182	187	FGVPES	634.296	9.671	10000	3	2.753	0.224	7.478
apo_PTP1B		182	187	FGVPES	634.296	10.1408	MAX	3	3	2.906	96.86
apo_PTP1B		182	190	FGVPESPAS	889.418	8.8743	0	5	0	0	0
apo_PTP1B		182	190	FGVPESPAS	889.418	8.7772	30	5	0.062	4.521	90.422
apo_PTP1B		182	190	FGVPESPAS	889.418	8.7652	100	5	0.203	4.562	91.231
apo_PTP1B		182	190	FGVPESPAS	889.418	8.7628	300	5	0.579	4.605	92.101
apo_PTP1B		182	190	FGVPESPAS	889.418	8.7651	1000	5	1.639	4.582	91.64
apo_PTP1B		182	190	FGVPESPAS	889.418	8.7557	3000	5	3.323	4.555	91.095
apo_PTP1B		182	190	FGVPESPAS	889.418	8.7603	10000	5	4.733	4.666	93.313
apo_PTP1B		182	190	FGVPESPAS	889.418	8.9844	MAX	5	5	4.824	96.472
apo_PTP1B		183	191	GVPESPASF	889.418	8.8743	0	5	0	0	0
apo_PTP1B		183	191	GVPESPASF	889.418	8.7772	30	5	0.061	4.521	90.422
apo_PTP1B		183	191	GVPESPASF	889.418	8.7652	100	5	0.201	4.562	91.231
apo_PTP1B		183	191	GVPESPASF	889.418	8.7628	300	5	0.574	4.605	92.101
apo_PTP1B		183	191	GVPESPASF	889.418	8.7651	1000	5	1.626	4.582	91.64
apo_PTP1B		183	191	GVPESPASF	889.418	8.7557	3000	5	3.298	4.555	91.095
apo_PTP1B		183	191	GVPESPASF	889.418	8.7603	10000	5	4.714	4.666	93.313
apo_PTP1B		183	191	GVPESPASF	889.418	8.9844	MAX	5	5	4.824	96.472
apo_PTP1B		183	192	GVPESPASFL	1002.5	10.4097	0	6	0	0	0
apo_PTP1B		183	192	GVPESPASFL	1002.5	10.4178	30	6	0.064	4.884	81.4
apo_PTP1B		183	192	GVPESPASFL	1002.5	10.3963	100	6	0.211	4.967	82.79
apo_PTP1B		183	192	GVPESPASFL	1002.5	10.4071	300	6	0.602	5.024	83.741
apo_PTP1B		183	192	GVPESPASFL	1002.5	10.3844	1000	6	1.716	5.014	83.568
apo_PTP1B		183	192	GVPESPASFL	1002.5	10.3831	3000	6	3.543	4.949	82.488
apo_PTP1B		183	192	GVPESPASFL	1002.5	10.4095	10000	6	5.322	4.975	82.915
apo_PTP1B		183	192	GVPESPASFL	1002.5	10.0719	MAX	6	6	3.703	61.714
apo_PTP1B		186	201	ESPASFLNFLFKVRES	1869.96	9.2601	0	13	0	0	0
apo_PTP1B		186	201	ESPASFLNFLFKVRES	1869.96	9.2427	30	13	0.108	1.751	13.468
apo_PTP1B		186	201	ESPASFLNFLFKVRES	1869.96	9.197	100	13	0.355	1.783	13.714
apo_PTP1B		186	201	ESPASFLNFLFKVRES	1869.96	9.2576	300	13	1.025	1.987	15.283
apo_PTP1B		186	201	ESPASFLNFLFKVRES	1869.96	9.2014	1000	13	3.007	2.171	16.701
apo_PTP1B		186	201	ESPASFLNFLFKVRES	1869.96	9.1752	3000	13	6.626	2.566	19.74
apo_PTP1B		186	201	ESPASFLNFLFKVRES	1869.96	9.2094	10000	13	10.973	3.194	24.569
apo_PTP1B		186	201	ESPASFLNFLFKVRES	1869.96	0	MAX	13	13	0	0
apo_PTP1B		187	205	SPASFLNFLFKVRESGSLS	2085.09	10.9258	0	17	0	0	0
apo_PTP1B		187	205	SPASFLNFLFKVRESGSLS	2085.09	10.9801	30	17	0.154	2.661	15.655
apo_PTP1B		187	205	SPASFLNFLFKVRESGSLS	2085.09	10.963	100	17	0.505	3.476	20.449
apo_PTP1B		187	205	SPASFLNFLFKVRESGSLS	2085.09	10.9603	300	17	1.451	4.193	24.667
apo_PTP1B		187	205	SPASFLNFLFKVRESGSLS	2085.09	11.0137	1000	17	4.214	4.305	25.322
apo_PTP1B		187	205	SPASFLNFLFKVRESGSLS	2085.09	10.962	3000	17	9.093	4.49	26.414
apo_PTP1B		187	205	SPASFLNFLFKVRESGSLS	2085.09	10.9592	10000	17	14.611	5.148	30.28
apo_PTP1B		187	205	SPASFLNFLFKVRESGSLS	2085.09	0	MAX	17	17	0	0
apo_PTP1B		187	221	SPASFLNFLFKVRESGSLSPEHGPVVVHCSAGIGR	3680.89	8.1021	0	31	0	0	0
apo_PTP1B		187	221	SPASFLNFLFKVRESGSLSPEHGPVVVHCSAGIGR	3680.89	8.0975	30	31	0.423	10.69	34.485
apo_PTP1B		187	221	SPASFLNFLFKVRESGSLSPEHGPVVVHCSAGIGR	3680.89	8.1066	100	31	1.355	10.661	34.389
apo_PTP1B		187	221	SPASFLNFLFKVRESGSLSPEHGPVVVHCSAGIGR	3680.89	8.1168	300	31	3.67	10.795	34.823
apo_PTP1B		187	221	SPASFLNFLFKVRESGSLSPEHGPVVVHCSAGIGR	3680.89	8.0937	1000	31	9.361	10.708	34.542
apo_PTP1B		187	221	SPASFLNFLFKVRESGSLSPEHGPVVVHCSAGIGR	3680.89	8.1347	3000	31	17.783	10.649	34.35
apo_PTP1B		187	221	SPASFLNFLFKVRESGSLSPEHGPVVVHCSAGIGR	3680.89	8.085	10000	31	26.596	10.799	34.836
apo_PTP1B		187	221	SPASFLNFLFKVRESGSLSPEHGPVVVHCSAGIGR	3680.89	8.387	MAX	31	31	11.89	38.354
apo_PTP1B		188	195	PASFLNFL	907.48	7.9636	0	6	0	0	0
apo_PTP1B		188	195	PASFLNFL	907.48	7.9215	30	6	0.043	0.071	1.191
apo_PTP1B		188	195	PASFLNFL	907.48	7.9095	100	6	0.143	0.095	1.591
apo_PTP1B		188	195	PASFLNFL	907.48	7.8489	300	6	0.415	0.075	1.251
apo_PTP1B		188	195	PASFLNFL	907.48	7.8418	1000	6	1.247	0.081	1.344
apo_PTP1B		188	195	PASFLNFL	907.48	7.9669	3000	6	2.87	0.122	2.037
apo_PTP1B		188	195	PASFLNFL	907.48	7.9088	10000	6	4.963	0.117	1.942
apo_PTP1B		188	195	PASFLNFL	907.48	7.9101	MAX	6	6	2.202	36.692
apo_PTP1B		188	222	PASFLNFLFKVRESGSLSPEHGPVVVHCSAGIGRS	3680.89	8.1021	0	31	0	0	0
apo_PTP1B		188	222	PASFLNFLFKVRESGSLSPEHGPVVVHCSAGIGRS	3680.89	8.0975	30	31	0.425	10.69	34.485
apo_PTP1B		188	222	PASFLNFLFKVRESGSLSPEHGPVVVHCSAGIGRS	3680.89	8.1066	100	31	1.362	10.661	34.389
apo_PTP1B		188	222	PASFLNFLFKVRESGSLSPEHGPVVVHCSAGIGRS	3680.89	8.1168	300	31	3.689	10.795	34.823
apo_PTP1B		188	222	PASFLNFLFKVRESGSLSPEHGPVVVHCSAGIGRS	3680.89	8.0937	1000	31	9.406	10.708	34.542
apo_PTP1B		188	222	PASFLNFLFKVRESGSLSPEHGPVVVHCSAGIGRS	3680.89	8.1347	3000	31	17.834	10.649	34.35
apo_PTP1B		188	222	PASFLNFLFKVRESGSLSPEHGPVVVHCSAGIGRS	3680.89	8.085	10000	31	26.601	10.799	34.836
apo_PTP1B		188	222	PASFLNFLFKVRESGSLSPEHGPVVVHCSAGIGRS	3680.89	8.387	MAX	31	31	11.89	38.354
apo_PTP1B		191	194	FLNF	539.274	11.2907	0	2	0	0	0
apo_PTP1B		191	194	FLNF	539.274	11.2777	30	2	0.018	0.026	1.309
apo_PTP1B		191	194	FLNF	539.274	11.2147	100	2	0.058	0.048	2.416
apo_PTP1B		191	194	FLNF	539.274	11.2371	300	2	0.169	0.025	1.275
apo_PTP1B		191	194	FLNF	539.274	11.3157	1000	2	0.51	0.082	4.09
apo_PTP1B		191	194	FLNF	539.274	11.3059	3000	2	1.171	0.058	2.892
apo_PTP1B		191	194	FLNF	539.274	11.2822	10000	2	1.891	0.129	6.457
apo_PTP1B		191	194	FLNF	539.274	11.5517	MAX	2	2	1.852	92.581
apo_PTP1B		191	195	FLNFL	652.358	11.9204	0	3	0	0	0
apo_PTP1B		191	195	FLNFL	652.358	11.9366	30	3	0.02	0.108	3.594
apo_PTP1B		191	195	FLNFL	652.358	11.932	100	3	0.067	0.106	3.546
apo_PTP1B		191	195	FLNFL	652.358	11.9341	300	3	0.197	0.099	3.286
apo_PTP1B		191	195	FLNFL	652.358	11.9193	1000	3	0.599	0.101	3.371
apo_PTP1B		191	195	FLNFL	652.358	11.9352	3000	3	1.416	0.119	3.956
apo_PTP1B		191	195	FLNFL	652.358	11.9321	10000	3	2.499	0.158	5.252
apo_PTP1B		191	195	FLNFL	652.358	12.1235	MAX	3	3	2.345	78.181
apo_PTP1B		192	195	LNFL	505.29	10.586	0	2	0	0	0
apo_PTP1B		192	195	LNFL	505.29	10.5899	30	2	0.011	0.046	2.292
apo_PTP1B		192	195	LNFL	505.29	10.5685	100	2	0.036	0.056	2.796
apo_PTP1B		192	195	LNFL	505.29	10.5748	300	2	0.105	0.046	2.313
apo_PTP1B		192	195	LNFL	505.29	10.5605	1000	2	0.323	0.045	2.242
apo_PTP1B		192	195	LNFL	505.29	10.5761	3000	2	0.796	0.051	2.566
apo_PTP1B		192	195	LNFL	505.29	10.5773	10000	2	1.539	0.075	3.758
apo_PTP1B		192	195	LNFL	505.29	10.8209	MAX	2	2	1.642	82.089
apo_PTP1B		192	196	LNFLF	652.358	11.9204	0	3	0	0	0
apo_PTP1B		192	196	LNFLF	652.358	11.9366	30	3	0.016	0.108	3.594
apo_PTP1B		192	196	LNFLF	652.358	11.932	100	3	0.053	0.106	3.546
apo_PTP1B		192	196	LNFLF	652.358	11.9341	300	3	0.156	0.099	3.286
apo_PTP1B		192	196	LNFLF	652.358	11.9193	1000	3	0.484	0.101	3.371
apo_PTP1B		192	196	LNFLF	652.358	11.9352	3000	3	1.203	0.119	3.956
apo_PTP1B		192	196	LNFLF	652.358	11.9321	10000	3	2.364	0.158	5.252
apo_PTP1B		192	196	LNFLF	652.358	12.1235	MAX	3	3	2.345	78.181
apo_PTP1B		193	196	NFLF	539.274	11.2907	0	2	0	0	0
apo_PTP1B		193	196	NFLF	539.274	11.2777	30	2	0.008	0.026	1.309
apo_PTP1B		193	196	NFLF	539.274	11.2147	100	2	0.027	0.048	2.416
apo_PTP1B		193	196	NFLF	539.274	11.2371	300	2	0.079	0.025	1.275
apo_PTP1B		193	196	NFLF	539.274	11.3157	1000	2	0.25	0.082	4.09
apo_PTP1B		193	196	NFLF	539.274	11.3059	3000	2	0.653	0.058	2.892
apo_PTP1B		193	196	NFLF	539.274	11.2822	10000	2	1.434	0.129	6.457
apo_PTP1B		193	196	NFLF	539.274	11.5517	MAX	2	2	1.852	92.581
apo_PTP1B		194	224	FLFKVRESGSLSPEHGPVVVHCSAGIGRSGT	3209.64	8.6023	0	27	0	0	0
apo_PTP1B		194	224	FLFKVRESGSLSPEHGPVVVHCSAGIGRSGT	3209.64	8.6429	30	27	0.401	4.987	18.472
apo_PTP1B		194	224	FLFKVRESGSLSPEHGPVVVHCSAGIGRSGT	3209.64	8.6267	100	27	1.283	5.415	20.056
apo_PTP1B		194	224	FLFKVRESGSLSPEHGPVVVHCSAGIGRSGT	3209.64	8.6201	300	27	3.459	6.339	23.479
apo_PTP1B		194	224	FLFKVRESGSLSPEHGPVVVHCSAGIGRSGT	3209.64	8.631	1000	27	8.712	6.771	25.076
apo_PTP1B		194	224	FLFKVRESGSLSPEHGPVVVHCSAGIGRSGT	3209.64	8.6215	3000	27	16.206	7.038	26.066
apo_PTP1B		194	224	FLFKVRESGSLSPEHGPVVVHCSAGIGRSGT	3209.64	8.622	10000	27	23.558	7.328	27.14
apo_PTP1B		194	224	FLFKVRESGSLSPEHGPVVVHCSAGIGRSGT	3209.64	8.6809	MAX	27	27	12.446	46.096
apo_PTP1B		195	224	LFKVRESGSLSPEHGPVVVHCSAGIGRSGT	3062.57	7.9762	0	26	0	0	0
apo_PTP1B		195	224	LFKVRESGSLSPEHGPVVVHCSAGIGRSGT	3062.57	7.9299	30	26	0.396	5.54	21.309
apo_PTP1B		195	224	LFKVRESGSLSPEHGPVVVHCSAGIGRSGT	3062.57	7.9136	100	26	1.266	6.106	23.483
apo_PTP1B		195	224	LFKVRESGSLSPEHGPVVVHCSAGIGRSGT	3062.57	7.9242	300	26	3.408	7.226	27.793
apo_PTP1B		195	224	LFKVRESGSLSPEHGPVVVHCSAGIGRSGT	3062.57	7.9173	1000	26	8.552	7.639	29.379
apo_PTP1B		195	224	LFKVRESGSLSPEHGPVVVHCSAGIGRSGT	3062.57	7.9418	3000	26	15.799	8.061	31.004
apo_PTP1B		195	224	LFKVRESGSLSPEHGPVVVHCSAGIGRSGT	3062.57	7.9422	10000	26	22.733	8.634	33.206
apo_PTP1B		195	224	LFKVRESGSLSPEHGPVVVHCSAGIGRSGT	3062.57	0	MAX	26	26	0	0
apo_PTP1B		195	225	LFKVRESGSLSPEHGPVVVHCSAGIGRSGTF	3209.64	8.6023	0	27	0	0	0
apo_PTP1B		195	225	LFKVRESGSLSPEHGPVVVHCSAGIGRSGTF	3209.64	8.6429	30	27	0.401	4.987	18.472
apo_PTP1B		195	225	LFKVRESGSLSPEHGPVVVHCSAGIGRSGTF	3209.64	8.6267	100	27	1.282	5.415	20.056
apo_PTP1B		195	225	LFKVRESGSLSPEHGPVVVHCSAGIGRSGTF	3209.64	8.6201	300	27	3.455	6.339	23.479
apo_PTP1B		195	225	LFKVRESGSLSPEHGPVVVHCSAGIGRSGTF	3209.64	8.631	1000	27	8.701	6.771	25.076
apo_PTP1B		195	225	LFKVRESGSLSPEHGPVVVHCSAGIGRSGTF	3209.64	8.6215	3000	27	16.182	7.038	26.066
apo_PTP1B		195	225	LFKVRESGSLSPEHGPVVVHCSAGIGRSGTF	3209.64	8.622	10000	27	23.533	7.328	27.14
apo_PTP1B		195	225	LFKVRESGSLSPEHGPVVVHCSAGIGRSGTF	3209.64	8.6809	MAX	27	27	12.446	46.096
apo_PTP1B		195	226	LFKVRESGSLSPEHGPVVVHCSAGIGRSGTFC	3312.65	8.8218	0	28	0	0	0
apo_PTP1B		195	226	LFKVRESGSLSPEHGPVVVHCSAGIGRSGTFC	3312.65	8.7729	30	28	0.418	5.255	18.768
apo_PTP1B		195	226	LFKVRESGSLSPEHGPVVVHCSAGIGRSGTFC	3312.65	8.7652	100	28	1.338	5.695	20.339
apo_PTP1B		195	226	LFKVRESGSLSPEHGPVVVHCSAGIGRSGTFC	3312.65	8.7962	300	28	3.615	6.688	23.887
apo_PTP1B		195	226	LFKVRESGSLSPEHGPVVVHCSAGIGRSGTFC	3312.65	8.7986	1000	28	9.142	7.122	25.437
apo_PTP1B		195	226	LFKVRESGSLSPEHGPVVVHCSAGIGRSGTFC	3312.65	8.7976	3000	28	17.008	7.317	26.133
apo_PTP1B		195	226	LFKVRESGSLSPEHGPVVVHCSAGIGRSGTFC	3312.65	8.7689	10000	28	24.53	7.589	27.102
apo_PTP1B		195	226	LFKVRESGSLSPEHGPVVVHCSAGIGRSGTFC	3312.65	9.3005	MAX	28	28	17.441	62.29
apo_PTP1B		196	215	FKVRESGSLSPEHGPVVVHC	2163.09	7.9315	0	16	0	0	0
apo_PTP1B		196	215	FKVRESGSLSPEHGPVVVHC	2163.09	7.9215	30	16	0.277	2.347	14.67
apo_PTP1B		196	215	FKVRESGSLSPEHGPVVVHC	2163.09	7.9011	100	16	0.876	2.797	17.482
apo_PTP1B		196	215	FKVRESGSLSPEHGPVVVHC	2163.09	7.8991	300	16	2.298	3.506	21.912
apo_PTP1B		196	215	FKVRESGSLSPEHGPVVVHC	2163.09	7.8837	1000	16	5.421	3.894	24.339
apo_PTP1B		196	215	FKVRESGSLSPEHGPVVVHC	2163.09	7.8997	3000	16	9.43	4.108	25.674
apo_PTP1B		196	215	FKVRESGSLSPEHGPVVVHC	2163.09	7.9001	10000	16	13.454	4.494	28.087
apo_PTP1B		196	215	FKVRESGSLSPEHGPVVVHC	2163.09	8.1588	MAX	16	16	9.46	59.126
apo_PTP1B		196	218	FKVRESGSLSPEHGPVVVHCSAG	2378.18	7.7121	0	19	0	0	0
apo_PTP1B		196	218	FKVRESGSLSPEHGPVVVHCSAG	2378.18	7.6993	30	19	0.333	3.614	19.021
apo_PTP1B		196	218	FKVRESGSLSPEHGPVVVHCSAG	2378.18	7.6786	100	19	1.059	4.187	22.034
apo_PTP1B		196	218	FKVRESGSLSPEHGPVVVHCSAG	2378.18	7.7064	300	19	2.81	5.047	26.566
apo_PTP1B		196	218	FKVRESGSLSPEHGPVVVHCSAG	2378.18	7.6908	1000	19	6.785	5.418	28.514
apo_PTP1B		196	218	FKVRESGSLSPEHGPVVVHCSAG	2378.18	7.7071	3000	19	11.879	5.66	29.787
apo_PTP1B		196	218	FKVRESGSLSPEHGPVVVHCSAG	2378.18	7.6862	10000	19	16.435	5.937	31.247
apo_PTP1B		196	218	FKVRESGSLSPEHGPVVVHCSAG	2378.18	7.9531	MAX	19	19	11.657	61.351
apo_PTP1B		196	220	FKVRESGSLSPEHGPVVVHCSAGIG	2548.29	8.1272	0	21	0	0	0
apo_PTP1B		196	220	FKVRESGSLSPEHGPVVVHCSAGIG	2548.29	8.0305	30	21	0.342	5.038	23.988
apo_PTP1B		196	220	FKVRESGSLSPEHGPVVVHCSAGIG	2548.29	8.0688	100	21	1.09	5.627	26.796
apo_PTP1B		196	220	FKVRESGSLSPEHGPVVVHCSAGIG	2548.29	7.9996	300	21	2.9	6.422	30.581
apo_PTP1B		196	220	FKVRESGSLSPEHGPVVVHCSAGIG	2548.29	8.0266	1000	21	7.069	6.794	32.355
apo_PTP1B		196	220	FKVRESGSLSPEHGPVVVHCSAGIG	2548.29	8.0257	3000	21	12.616	6.973	33.204
apo_PTP1B		196	220	FKVRESGSLSPEHGPVVVHCSAGIG	2548.29	8.0304	10000	21	18.003	7.208	34.322
apo_PTP1B		196	220	FKVRESGSLSPEHGPVVVHCSAGIG	2548.29	0	MAX	21	21	0	0
apo_PTP1B		196	224	FKVRESGSLSPEHGPVVVHCSAGIGRSGT	2949.49	7.7078	0	25	0	0	0
apo_PTP1B		196	224	FKVRESGSLSPEHGPVVVHCSAGIGRSGT	2949.49	7.7328	30	25	0.391	5.672	22.689
apo_PTP1B		196	224	FKVRESGSLSPEHGPVVVHCSAGIGRSGT	2949.49	7.7416	100	25	1.248	6.22	24.881
apo_PTP1B		196	224	FKVRESGSLSPEHGPVVVHCSAGIGRSGT	2949.49	7.7064	300	25	3.357	7.369	29.475
apo_PTP1B		196	224	FKVRESGSLSPEHGPVVVHCSAGIGRSGT	2949.49	7.6908	1000	25	8.391	7.985	31.939
apo_PTP1B		196	224	FKVRESGSLSPEHGPVVVHCSAGIGRSGT	2949.49	7.7072	3000	25	15.389	8.314	33.255
apo_PTP1B		196	224	FKVRESGSLSPEHGPVVVHCSAGIGRSGT	2949.49	7.6904	10000	25	21.906	8.678	34.711
apo_PTP1B		196	224	FKVRESGSLSPEHGPVVVHCSAGIGRSGT	2949.49	7.8903	MAX	25	25	15.178	60.713
apo_PTP1B		196	225	FKVRESGSLSPEHGPVVVHCSAGIGRSGTF	3096.56	8.3237	0	26	0	0	0
apo_PTP1B		196	225	FKVRESGSLSPEHGPVVVHCSAGIGRSGTF	3096.56	8.3366	30	26	0.396	5.217	20.066
apo_PTP1B		196	225	FKVRESGSLSPEHGPVVVHCSAGIGRSGTF	3096.56	8.3122	100	26	1.264	5.693	21.896
apo_PTP1B		196	225	FKVRESGSLSPEHGPVVVHCSAGIGRSGTF	3096.56	8.3097	300	26	3.404	6.746	25.947
apo_PTP1B		196	225	FKVRESGSLSPEHGPVVVHCSAGIGRSGTF	3096.56	8.3117	1000	26	8.54	7.258	27.917
apo_PTP1B		196	225	FKVRESGSLSPEHGPVVVHCSAGIGRSGTF	3096.56	8.3278	3000	26	15.773	7.577	29.144
apo_PTP1B		196	225	FKVRESGSLSPEHGPVVVHCSAGIGRSGTF	3096.56	8.3198	10000	26	22.707	7.909	30.418
apo_PTP1B		196	225	FKVRESGSLSPEHGPVVVHCSAGIGRSGTF	3096.56	8.599	MAX	26	26	15.842	60.93
apo_PTP1B		196	226	FKVRESGSLSPEHGPVVVHCSAGIGRSGTFC	3199.57	8.3496	0	27	0	0	0
apo_PTP1B		196	226	FKVRESGSLSPEHGPVVVHCSAGIGRSGTFC	3199.57	8.6093	30	27	0.413	15.095	55.907
apo_PTP1B		196	226	FKVRESGSLSPEHGPVVVHCSAGIGRSGTFC	3199.57	8.6016	100	27	1.321	15.517	57.472
apo_PTP1B		196	226	FKVRESGSLSPEHGPVVVHCSAGIGRSGTFC	3199.57	8.5864	300	27	3.564	16.456	60.947
apo_PTP1B		196	226	FKVRESGSLSPEHGPVVVHCSAGIGRSGTFC	3199.57	8.6056	1000	27	8.982	16.911	62.635
apo_PTP1B		196	226	FKVRESGSLSPEHGPVVVHCSAGIGRSGTFC	3199.57	8.6047	3000	27	16.599	17.241	63.854
apo_PTP1B		196	226	FKVRESGSLSPEHGPVVVHCSAGIGRSGTFC	3199.57	8.5967	10000	27	23.704	17.515	64.871
apo_PTP1B		196	226	FKVRESGSLSPEHGPVVVHCSAGIGRSGTFC	3199.57	8.9206	MAX	27	27	21.799	80.737
apo_PTP1B		196	227	FKVRESGSLSPEHGPVVVHCSAGIGRSGTFCL	3312.65	9.0084	0	28	0	0	0
apo_PTP1B		196	227	FKVRESGSLSPEHGPVVVHCSAGIGRSGTFCL	3312.65	8.7016	30	28	0.418	5.049	18.033
apo_PTP1B		196	227	FKVRESGSLSPEHGPVVVHCSAGIGRSGTFCL	3312.65	8.6394	100	28	1.337	5.674	20.265
apo_PTP1B		196	227	FKVRESGSLSPEHGPVVVHCSAGIGRSGTFCL	3312.65	8.6286	300	28	3.61	6.733	24.045
apo_PTP1B		196	227	FKVRESGSLSPEHGPVVVHCSAGIGRSGTFCL	3312.65	8.6476	1000	28	9.127	7.176	25.629
apo_PTP1B		196	227	FKVRESGSLSPEHGPVVVHCSAGIGRSGTFCL	3312.65	8.7473	3000	28	16.976	7.342	26.222
apo_PTP1B		196	227	FKVRESGSLSPEHGPVVVHCSAGIGRSGTFCL	3312.65	8.6387	10000	28	24.497	7.963	28.438
apo_PTP1B		196	227	FKVRESGSLSPEHGPVVVHCSAGIGRSGTFCL	3312.65	9.3131	MAX	28	28	16.898	60.35
apo_PTP1B		197	218	KVRESGSLSPEHGPVVVHCSAG	2231.11	7.1822	0	18	0	0	0
apo_PTP1B		197	218	KVRESGSLSPEHGPVVVHCSAG	2231.11	7.1625	30	18	0.331	3.884	21.577
apo_PTP1B		197	218	KVRESGSLSPEHGPVVVHCSAG	2231.11	7.1331	100	18	1.051	4.536	25.199
apo_PTP1B		197	218	KVRESGSLSPEHGPVVVHCSAG	2231.11	7.1446	300	18	2.785	5.438	30.208
apo_PTP1B		197	218	KVRESGSLSPEHGPVVVHCSAG	2231.11	7.1203	1000	18	6.704	5.838	32.433
apo_PTP1B		197	218	KVRESGSLSPEHGPVVVHCSAG	2231.11	7.1368	3000	18	11.654	5.986	33.255
apo_PTP1B		197	218	KVRESGSLSPEHGPVVVHCSAG	2231.11	7.1406	10000	18	15.863	6.277	34.874
apo_PTP1B		197	218	KVRESGSLSPEHGPVVVHCSAG	2231.11	0	MAX	18	18	0	0
apo_PTP1B		197	225	KVRESGSLSPEHGPVVVHCSAGIGRSGTF	2949.49	7.9679	0	25	0	0	0
apo_PTP1B		197	225	KVRESGSLSPEHGPVVVHCSAGIGRSGTF	2949.49	8.0682	30	25	0.393	5.496	21.982
apo_PTP1B		197	225	KVRESGSLSPEHGPVVVHCSAGIGRSGTF	2949.49	8.0437	100	25	1.256	6.047	24.186
apo_PTP1B		197	225	KVRESGSLSPEHGPVVVHCSAGIGRSGTF	2949.49	8.0499	300	25	3.379	7.145	28.581
apo_PTP1B		197	225	KVRESGSLSPEHGPVVVHCSAGIGRSGTF	2949.49	8.0517	1000	25	8.459	7.696	30.783
apo_PTP1B		197	225	KVRESGSLSPEHGPVVVHCSAGIGRSGTF	2949.49	8.0508	3000	25	15.548	8.01	32.041
apo_PTP1B		197	225	KVRESGSLSPEHGPVVVHCSAGIGRSGTF	2949.49	8.0431	10000	25	22.134	8.362	33.446
apo_PTP1B		197	225	KVRESGSLSPEHGPVVVHCSAGIGRSGTF	2949.49	8.0646	MAX	25	25	14.23	56.918
apo_PTP1B		198	209	VRESGSLSPEHG	1253.6	7.1752	0	9	0	0	0
apo_PTP1B		198	209	VRESGSLSPEHG	1253.6	7.1374	30	9	0.158	3.398	37.761
apo_PTP1B		198	209	VRESGSLSPEHG	1253.6	7.1121	100	9	0.511	3.624	40.266
apo_PTP1B		198	209	VRESGSLSPEHG	1253.6	7.1278	300	9	1.404	4.233	47.031
apo_PTP1B		198	209	VRESGSLSPEHG	1253.6	7.1036	1000	9	3.595	4.567	50.74
apo_PTP1B		198	209	VRESGSLSPEHG	1253.6	7.12	3000	9	6.398	4.948	54.978
apo_PTP1B		198	209	VRESGSLSPEHG	1253.6	7.1155	10000	9	8.485	5.398	59.975
apo_PTP1B		198	209	VRESGSLSPEHG	1253.6	7.3629	MAX	9	9	6.689	74.326
apo_PTP1B		201	213	SGSLSPEHGPVVV	1263.65	6.7056	0	9	0	0	0
apo_PTP1B		201	213	SGSLSPEHGPVVV	1263.65	6.718	30	9	0.121	6.467	71.861
apo_PTP1B		201	213	SGSLSPEHGPVVV	1263.65	6.726	100	9	0.391	6.516	72.4
apo_PTP1B		201	213	SGSLSPEHGPVVV	1263.65	6.75	300	9	1.065	6.519	72.435
apo_PTP1B		201	213	SGSLSPEHGPVVV	1263.65	6.7343	1000	9	2.679	6.448	71.642
apo_PTP1B		201	213	SGSLSPEHGPVVV	1263.65	6.7005	3000	9	4.781	6.451	71.68
apo_PTP1B		201	213	SGSLSPEHGPVVV	1263.65	6.7547	10000	9	7.12	6.525	72.5
apo_PTP1B		201	213	SGSLSPEHGPVVV	1263.65	6.9483	MAX	9	9	7.079	78.657
apo_PTP1B		211	222	VVVHCSAGIGRS	1183.61	9.9536	0	10	0	0	0
apo_PTP1B		211	222	VVVHCSAGIGRS	1183.61	9.8597	30	10	0.201	0.184	1.84
apo_PTP1B		211	222	VVVHCSAGIGRS	1183.61	9.8135	100	10	0.633	0.23	2.299
apo_PTP1B		211	222	VVVHCSAGIGRS	1183.61	9.9037	300	10	1.646	0.221	2.211
apo_PTP1B		211	222	VVVHCSAGIGRS	1183.61	9.8388	1000	10	3.855	0.223	2.231
apo_PTP1B		211	222	VVVHCSAGIGRS	1183.61	9.8382	3000	10	6.71	0.231	2.307
apo_PTP1B		211	222	VVVHCSAGIGRS	1183.61	9.8766	10000	10	9.036	0.257	2.569
apo_PTP1B		211	222	VVVHCSAGIGRS	1183.61	10.1348	MAX	10	10	4.628	46.285
apo_PTP1B		211	236	VVVHCSAGIGRSGTFCLADTCLLLMD	2680.28	7.8454	0	24	0	0	0
apo_PTP1B		211	236	VVVHCSAGIGRSGTFCLADTCLLLMD	2680.28	7.8376	30	24	0.358	11.599	48.331
apo_PTP1B		211	236	VVVHCSAGIGRSGTFCLADTCLLLMD	2680.28	7.8019	100	24	1.146	11.993	49.971
apo_PTP1B		211	236	VVVHCSAGIGRSGTFCLADTCLLLMD	2680.28	7.8238	300	24	3.111	12.51	52.125
apo_PTP1B		211	236	VVVHCSAGIGRSGTFCLADTCLLLMD	2680.28	7.8501	1000	24	8	12.634	52.643
apo_PTP1B		211	236	VVVHCSAGIGRSGTFCLADTCLLLMD	2680.28	7.8245	3000	24	15.163	12.649	52.703
apo_PTP1B		211	236	VVVHCSAGIGRSGTFCLADTCLLLMD	2680.28	7.7831	10000	24	21.635	12.931	53.877
apo_PTP1B		211	236	VVVHCSAGIGRSGTFCLADTCLLLMD	2680.28	8.0537	MAX	24	24	15.612	65.05
apo_PTP1B		216	225	SAGIGRSGTF	951.477	8.0349	0	8	0	0	0
apo_PTP1B		216	225	SAGIGRSGTF	951.477	8.1683	30	8	0.076	3.289	41.115
apo_PTP1B		216	225	SAGIGRSGTF	951.477	8.0437	100	8	0.251	3.451	43.136
apo_PTP1B		216	225	SAGIGRSGTF	951.477	0	300	8	0.724
apo_PTP1B		216	225	SAGIGRSGTF	951.477	8.0432	1000	8	2.128	4.13	51.619
apo_PTP1B		216	225	SAGIGRSGTF	951.477	8.0426	3000	8	4.647	4.46	55.749
apo_PTP1B		216	225	SAGIGRSGTF	951.477	8.0431	10000	8	7.262	4.556	56.947
apo_PTP1B		216	225	SAGIGRSGTF	951.477	0	MAX	8	8	0	0
apo_PTP1B		218	233	GIGRSGTFCLADTCLL	1625.79	7.3135	0	14	0	0	0
apo_PTP1B		218	233	GIGRSGTFCLADTCLL	1625.79	7.2632	30	14	0.159	8.512	60.803
apo_PTP1B		218	233	GIGRSGTFCLADTCLL	1625.79	7.2632	100	14	0.522	8.617	61.548
apo_PTP1B		218	233	GIGRSGTFCLADTCLL	1625.79	7.2621	300	14	1.492	8.994	64.241
apo_PTP1B		218	233	GIGRSGTFCLADTCLL	1625.79	7.263	1000	14	4.249	9.115	65.11
apo_PTP1B		218	233	GIGRSGTFCLADTCLL	1625.79	7.2963	3000	14	8.724	9.095	64.967
apo_PTP1B		218	233	GIGRSGTFCLADTCLL	1625.79	7.3002	10000	14	12.802	9.203	65.738
apo_PTP1B		218	233	GIGRSGTFCLADTCLL	1625.79	0	MAX	14	14	0	0
apo_PTP1B		219	225	IGRSGTF	736.387	7.4561	0	5	0	0	0
apo_PTP1B		219	225	IGRSGTF	736.387	7.4897	30	5	0.053	1.068	21.367
apo_PTP1B		219	225	IGRSGTF	736.387	7.4478	100	5	0.175	1.249	24.974
apo_PTP1B		219	225	IGRSGTF	736.387	7.4718	300	5	0.504	1.467	29.345
apo_PTP1B		219	225	IGRSGTF	736.387	7.4475	1000	5	1.471	2.727	54.539
apo_PTP1B		219	225	IGRSGTF	736.387	7.4809	3000	5	3.157	2.143	42.859
apo_PTP1B		219	225	IGRSGTF	736.387	7.4807	10000	5	4.703	2.863	57.267
apo_PTP1B		219	225	IGRSGTF	736.387	7.7608	MAX	5	5	3.945	78.908
apo_PTP1B		224	239	TFCLADTCLLLMDKRK	1869.95	9.2812	0	14	0	0	0
apo_PTP1B		224	239	TFCLADTCLLLMDKRK	1869.95	9.2175	30	14	0.163	1.759	12.564
apo_PTP1B		224	239	TFCLADTCLLLMDKRK	1869.95	9.2012	100	14	0.533	1.809	12.919
apo_PTP1B		224	239	TFCLADTCLLLMDKRK	1869.95	9.1989	300	14	1.518	1.95	13.926
apo_PTP1B		224	239	TFCLADTCLLLMDKRK	1869.95	9.2097	1000	14	4.283	2.166	15.471
apo_PTP1B		224	239	TFCLADTCLLLMDKRK	1869.95	9.192	3000	14	8.659	2.597	18.548
apo_PTP1B		224	239	TFCLADTCLLLMDKRK	1869.95	9.2137	10000	14	12.702	3.193	22.809
apo_PTP1B		224	239	TFCLADTCLLLMDKRK	1869.95	9.3912	MAX	14	14	10.926	78.045
apo_PTP1B		225	231	FCLADTC	771.293	12.0547	0	5	0	0	0
apo_PTP1B		225	231	FCLADTC	771.293	12.0162	30	5	0.075	0.151	3.016
apo_PTP1B		225	231	FCLADTC	771.293	12.0495	100	5	0.246	0.127	2.546
apo_PTP1B		225	231	FCLADTC	771.293	12.0433	300	5	0.696	0.106	2.127
apo_PTP1B		225	231	FCLADTC	771.293	12.0366	1000	5	1.919	0.13	2.607
apo_PTP1B		225	231	FCLADTC	771.293	12.0025	3000	5	3.656	0.09	1.792
apo_PTP1B		225	231	FCLADTC	771.293	12.0621	10000	5	4.774	0.16	3.193
apo_PTP1B		225	231	FCLADTC	771.293	0	MAX	5	5	0	0
apo_PTP1B		225	232	FCLADTCL	884.377	11.0013	0	6	0	0	0
apo_PTP1B		225	232	FCLADTCL	884.377	11.0136	30	6	0.08	0.199	3.322
apo_PTP1B		225	232	FCLADTCL	884.377	11.0175	100	6	0.262	0.222	3.699
apo_PTP1B		225	232	FCLADTCL	884.377	11.0274	300	6	0.743	0.228	3.799
apo_PTP1B		225	232	FCLADTCL	884.377	11.0053	1000	6	2.065	0.242	4.027
apo_PTP1B		225	232	FCLADTCL	884.377	11.0123	3000	6	4.033	0.257	4.29
apo_PTP1B		225	232	FCLADTCL	884.377	11.0388	10000	6	5.567	0.398	6.638
apo_PTP1B		225	232	FCLADTCL	884.377	11.236	MAX	6	6	5.911	98.518
apo_PTP1B		226	232	CLADTCL	737.309	9.5537	0	5	0	0	0
apo_PTP1B		226	232	CLADTCL	737.309	9.5744	30	5	0.075	0.183	3.658
apo_PTP1B		226	232	CLADTCL	737.309	9.6289	100	5	0.246	0.182	3.645
apo_PTP1B		226	232	CLADTCL	737.309	9.6184	300	5	0.696	0.172	3.443
apo_PTP1B		226	232	CLADTCL	737.309	9.6039	1000	5	1.919	0.185	3.693
apo_PTP1B		226	232	CLADTCL	737.309	9.6032	3000	5	3.656	0.176	3.515
apo_PTP1B		226	232	CLADTCL	737.309	9.5955	10000	5	4.774	0.385	7.695
apo_PTP1B		226	232	CLADTCL	737.309	9.7126	MAX	5	5	3.958	79.152
apo_PTP1B		227	232	LADTCL	634.3	9.7006	0	4	0	0	0
apo_PTP1B		227	232	LADTCL	634.3	9.2597	30	4	0.06	0.153	3.828
apo_PTP1B		227	232	LADTCL	634.3	9.654	100	4	0.195	0.143	3.585
apo_PTP1B		227	232	LADTCL	634.3	9.6435	300	4	0.553	0.136	3.407
apo_PTP1B		227	232	LADTCL	634.3	9.6544	1000	4	1.515	0.144	3.603
apo_PTP1B		227	232	LADTCL	634.3	9.6454	3000	4	2.868	0.136	3.392
apo_PTP1B		227	232	LADTCL	634.3	9.671	10000	4	3.779	0.224	5.591
apo_PTP1B		227	232	LADTCL	634.3	9.8289	MAX	4	4	3.179	79.478
apo_PTP1B		228	233	ADTCLL	634.3	9.7006	0	4	0	0	0
apo_PTP1B		228	233	ADTCLL	634.3	9.2597	30	4	0.045	0.153	3.828
apo_PTP1B		228	233	ADTCLL	634.3	9.654	100	4	0.147	0.143	3.585
apo_PTP1B		228	233	ADTCLL	634.3	9.6435	300	4	0.417	0.136	3.407
apo_PTP1B		228	233	ADTCLL	634.3	9.6544	1000	4	1.169	0.144	3.603
apo_PTP1B		228	233	ADTCLL	634.3	9.6454	3000	4	2.352	0.136	3.392
apo_PTP1B		228	233	ADTCLL	634.3	9.671	10000	4	3.532	0.224	5.591
apo_PTP1B		228	233	ADTCLL	634.3	9.8289	MAX	4	4	3.179	79.478
apo_PTP1B		232	244	LLLMDKRKDPSSV	1500.83	7.171	0	10	0	0	0
apo_PTP1B		232	244	LLLMDKRKDPSSV	1500.83	7.1751	30	10	0.112	5.231	52.312
apo_PTP1B		232	244	LLLMDKRKDPSSV	1500.83	7.2044	100	10	0.368	5.634	56.341
apo_PTP1B		232	244	LLLMDKRKDPSSV	1500.83	7.2033	300	10	1.048	5.868	58.682
apo_PTP1B		232	244	LLLMDKRKDPSSV	1500.83	7.2042	1000	10	2.955	6.14	61.398
apo_PTP1B		232	244	LLLMDKRKDPSSV	1500.83	7.2039	3000	10	5.993	6.34	63.401
apo_PTP1B		232	244	LLLMDKRKDPSSV	1500.83	7.2204	10000	10	8.911	6.831	68.308
apo_PTP1B		232	244	LLLMDKRKDPSSV	1500.83	7.4395	MAX	10	10	8.867	88.668
apo_PTP1B		232	249	LLLMDKRKDPSSVDIKKV	2084.2	8.1742	0	15	0	0	0
apo_PTP1B		232	249	LLLMDKRKDPSSVDIKKV	2084.2	8.064	30	15	0.142	4.515	30.103
apo_PTP1B		232	249	LLLMDKRKDPSSVDIKKV	2084.2	8.0395	100	15	0.464	5.062	33.745
apo_PTP1B		232	249	LLLMDKRKDPSSVDIKKV	2084.2	8.0498	300	15	1.329	5.622	37.48
apo_PTP1B		232	249	LLLMDKRKDPSSVDIKKV	2084.2	8.0434	1000	15	3.811	5.842	38.95
apo_PTP1B		232	249	LLLMDKRKDPSSVDIKKV	2084.2	8.0424	3000	15	8.027	6.292	41.947
apo_PTP1B		232	249	LLLMDKRKDPSSVDIKKV	2084.2	8.0431	10000	15	12.738	6.769	45.13
apo_PTP1B		232	249	LLLMDKRKDPSSVDIKKV	2084.2	8.5288	MAX	15	15	10.326	68.843
apo_PTP1B		232	250	LLLMDKRKDPSSVDIKKVL	2197.29	8.7181	0	16	0	0	0
apo_PTP1B		232	250	LLLMDKRKDPSSVDIKKVL	2197.29	8.7225	30	16	0.145	4.25	26.56
apo_PTP1B		232	250	LLLMDKRKDPSSVDIKKVL	2197.29	8.6897	100	16	0.474	4.766	29.787
apo_PTP1B		232	250	LLLMDKRKDPSSVDIKKVL	2197.29	8.6788	300	16	1.36	5.345	33.407
apo_PTP1B		232	250	LLLMDKRKDPSSVDIKKVL	2197.29	8.698	1000	16	3.908	5.571	34.82
apo_PTP1B		232	250	LLLMDKRKDPSSVDIKKVL	2197.29	8.6886	3000	16	8.292	5.946	37.165
apo_PTP1B		232	250	LLLMDKRKDPSSVDIKKVL	2197.29	8.6723	10000	16	13.38	6.504	40.651
apo_PTP1B		232	250	LLLMDKRKDPSSVDIKKVL	2197.29	8.9336	MAX	16	16	11.043	69.019
apo_PTP1B		232	259	LLLMDKRKDPSSVDIKKVLLEMRKFRMG	3345.88	10.2375	0	25	0	0	0
apo_PTP1B		232	259	LLLMDKRKDPSSVDIKKVLLEMRKFRMG	3345.88	10.3424	30	25	0.208	5.279	21.116
apo_PTP1B		232	259	LLLMDKRKDPSSVDIKKVLLEMRKFRMG	3345.88	10.3168	100	25	0.685	6.104	24.418
apo_PTP1B		232	259	LLLMDKRKDPSSVDIKKVLLEMRKFRMG	3345.88	10.3063	300	25	1.976	7.218	28.872
apo_PTP1B		232	259	LLLMDKRKDPSSVDIKKVLLEMRKFRMG	3345.88	10.2752	1000	25	5.796	7.698	30.792
apo_PTP1B		232	259	LLLMDKRKDPSSVDIKKVLLEMRKFRMG	3345.88	10.2908	3000	25	12.805	8.297	33.187
apo_PTP1B		232	259	LLLMDKRKDPSSVDIKKVLLEMRKFRMG	3345.88	10.3256	10000	25	21.391	9.486	37.943
apo_PTP1B		232	259	LLLMDKRKDPSSVDIKKVLLEMRKFRMG	3345.88	10.4094	MAX	25	25	18.719	74.875
apo_PTP1B		233	244	LLMDKRKDPSSV	1387.75	7.0592	0	9	0	0	0
apo_PTP1B		233	244	LLMDKRKDPSSV	1387.75	6.9697	30	9	0.108	4.067	45.194
apo_PTP1B		233	244	LLMDKRKDPSSV	1387.75	6.9694	100	9	0.354	4.366	48.512
apo_PTP1B		233	244	LLMDKRKDPSSV	1387.75	6.9683	300	9	1.007	4.677	51.964
apo_PTP1B		233	244	LLMDKRKDPSSV	1387.75	6.9694	1000	9	2.825	4.533	50.365
apo_PTP1B		233	244	LLMDKRKDPSSV	1387.75	6.969	3000	9	5.653	4.716	52.403
apo_PTP1B		233	244	LLMDKRKDPSSV	1387.75	7.0315	10000	9	8.16	4.877	54.183
apo_PTP1B		233	244	LLMDKRKDPSSV	1387.75	7.4063	MAX	9	9	6.293	69.922
apo_PTP1B		233	245	LLMDKRKDPSSVD	1502.78	6.9614	0	10	0	0	0
apo_PTP1B		233	245	LLMDKRKDPSSVD	1502.78	6.9445	30	10	0.121	4.75	47.497
apo_PTP1B		233	245	LLMDKRKDPSSVD	1502.78	6.9274	100	10	0.397	5.095	50.949
apo_PTP1B		233	245	LLMDKRKDPSSVD	1502.78	6.9347	300	10	1.131	5.341	53.413
apo_PTP1B		233	245	LLMDKRKDPSSVD	1502.78	6.9106	1000	10	3.181	5.405	54.047
apo_PTP1B		233	245	LLMDKRKDPSSVD	1502.78	6.9187	3000	10	6.386	5.448	54.484
apo_PTP1B		233	245	LLMDKRKDPSSVD	1502.78	6.9434	10000	10	9.148	5.589	55.894
apo_PTP1B		233	245	LLMDKRKDPSSVD	1502.78	7.1804	MAX	10	10	6.397	63.967
apo_PTP1B		233	249	LLMDKRKDPSSVDIKKV	1971.12	7.8672	0	14	0	0	0
apo_PTP1B		233	249	LLMDKRKDPSSVDIKKV	1971.12	8.0178	30	14	0.137	4.179	29.847
apo_PTP1B		233	249	LLMDKRKDPSSVDIKKV	1971.12	7.7416	100	14	0.45	4.998	35.697
apo_PTP1B		233	249	LLMDKRKDPSSVDIKKV	1971.12	8.2426	300	14	1.289	4.863	34.737
apo_PTP1B		233	249	LLMDKRKDPSSVDIKKV	1971.12	7.7326	1000	14	3.681	5.756	41.112
apo_PTP1B		233	249	LLMDKRKDPSSVDIKKV	1971.12	7.749	3000	14	7.686	6.074	43.385
apo_PTP1B		233	249	LLMDKRKDPSSVDIKKV	1971.12	7.7407	10000	14	11.987	6.56	46.857
apo_PTP1B		233	249	LLMDKRKDPSSVDIKKV	1971.12	8.4182	MAX	14	14	9.966	71.189
apo_PTP1B		233	250	LLMDKRKDPSSVDIKKVL	2084.2	8.1725	0	15	0	0	0
apo_PTP1B		233	250	LLMDKRKDPSSVDIKKVL	2084.2	8.064	30	15	0.14	4.515	30.103
apo_PTP1B		233	250	LLMDKRKDPSSVDIKKVL	2084.2	8.0395	100	15	0.46	5.062	33.745
apo_PTP1B		233	250	LLMDKRKDPSSVDIKKVL	2084.2	8.0498	300	15	1.319	5.622	37.48
apo_PTP1B		233	250	LLMDKRKDPSSVDIKKVL	2084.2	8.0434	1000	15	3.779	5.842	38.95
apo_PTP1B		233	250	LLMDKRKDPSSVDIKKVL	2084.2	8.0424	3000	15	7.951	6.292	41.947
apo_PTP1B		233	250	LLMDKRKDPSSVDIKKVL	2084.2	8.0431	10000	15	12.629	6.769	45.13
apo_PTP1B		233	250	LLMDKRKDPSSVDIKKVL	2084.2	8.5288	MAX	15	15	10.326	68.839
apo_PTP1B		233	251	LLMDKRKDPSSVDIKKVLL	2197.29	8.7181	0	16	0	0	0
apo_PTP1B		233	251	LLMDKRKDPSSVDIKKVLL	2197.29	8.7225	30	16	0.145	4.25	26.56
apo_PTP1B		233	251	LLMDKRKDPSSVDIKKVLL	2197.29	8.6897	100	16	0.474	4.766	29.787
apo_PTP1B		233	251	LLMDKRKDPSSVDIKKVLL	2197.29	8.6788	300	16	1.36	5.345	33.407
apo_PTP1B		233	251	LLMDKRKDPSSVDIKKVLL	2197.29	8.698	1000	16	3.908	5.571	34.82
apo_PTP1B		233	251	LLMDKRKDPSSVDIKKVLL	2197.29	8.6886	3000	16	8.292	5.946	37.165
apo_PTP1B		233	251	LLMDKRKDPSSVDIKKVLL	2197.29	8.6723	10000	16	13.38	6.504	40.651
apo_PTP1B		233	251	LLMDKRKDPSSVDIKKVLL	2197.29	8.9336	MAX	16	16	11.043	69.019
apo_PTP1B		233	252	LLMDKRKDPSSVDIKKVLLE	2326.33	8.7702	0	17	0	0	0
apo_PTP1B		233	252	LLMDKRKDPSSVDIKKVLLE	2326.33	8.7561	30	17	0.151	4.201	24.711
apo_PTP1B		233	252	LLMDKRKDPSSVDIKKVLLE	2326.33	8.74	100	17	0.497	4.71	27.706
apo_PTP1B		233	252	LLMDKRKDPSSVDIKKVLLE	2326.33	8.7207	300	17	1.426	5.281	31.067
apo_PTP1B		233	252	LLMDKRKDPSSVDIKKVLLE	2326.33	8.7399	1000	17	4.112	5.487	32.279
apo_PTP1B		233	252	LLMDKRKDPSSVDIKKVLLE	2326.33	8.7138	3000	17	8.787	5.857	34.451
apo_PTP1B		233	252	LLMDKRKDPSSVDIKKVLLE	2326.33	8.7185	10000	17	14.277	6.426	37.802
apo_PTP1B		233	252	LLMDKRKDPSSVDIKKVLLE	2326.33	8.9801	MAX	17	17	12.166	71.562
apo_PTP1B		233	253	LLMDKRKDPSSVDIKKVLLEM	2457.37	9.8137	0	18	0	0	0
apo_PTP1B		233	253	LLMDKRKDPSSVDIKKVLLEM	2457.37	9.8303	30	18	0.161	3.968	22.046
apo_PTP1B		233	253	LLMDKRKDPSSVDIKKVLLEM	2457.37	9.8009	100	18	0.53	4.472	24.847
apo_PTP1B		233	253	LLMDKRKDPSSVDIKKVLLEM	2457.37	9.8113	300	18	1.521	5.043	28.018
apo_PTP1B		233	253	LLMDKRKDPSSVDIKKVLLEM	2457.37	9.755	1000	18	4.395	5.286	29.366
apo_PTP1B		233	253	LLMDKRKDPSSVDIKKVLLEM	2457.37	9.7962	3000	18	9.419	5.651	31.396
apo_PTP1B		233	253	LLMDKRKDPSSVDIKKVLLEM	2457.37	9.7969	10000	18	15.242	6.223	34.573
apo_PTP1B		233	253	LLMDKRKDPSSVDIKKVLLEM	2457.37	10.0282	MAX	18	18	13.119	72.883
apo_PTP1B		233	259	LLMDKRKDPSSVDIKKVLLEMRKFRMG	3232.8	10.1431	0	24	0	0	0
apo_PTP1B		233	259	LLMDKRKDPSSVDIKKVLLEMRKFRMG	3232.8	10.183	30	24	0.204	5.206	21.693
apo_PTP1B		233	259	LLMDKRKDPSSVDIKKVLLEMRKFRMG	3232.8	10.1657	100	24	0.671	6.065	25.271
apo_PTP1B		233	259	LLMDKRKDPSSVDIKKVLLEMRKFRMG	3232.8	10.1553	300	24	1.936	7.145	29.771
apo_PTP1B		233	259	LLMDKRKDPSSVDIKKVLLEMRKFRMG	3232.8	10.1325	1000	24	5.666	7.587	31.614
apo_PTP1B		233	259	LLMDKRKDPSSVDIKKVLLEMRKFRMG	3232.8	10.1315	3000	24	12.464	8.2	34.168
apo_PTP1B		233	259	LLMDKRKDPSSVDIKKVLLEMRKFRMG	3232.8	10.1452	10000	24	20.64	9.407	39.196
apo_PTP1B		233	259	LLMDKRKDPSSVDIKKVLLEMRKFRMG	3232.8	10.2378	MAX	24	24	18.551	77.294
apo_PTP1B		233	260	LLMDKRKDPSSVDIKKVLLEMRKFRMGL	3345.88	10.2375	0	25	0	0	0
apo_PTP1B		233	260	LLMDKRKDPSSVDIKKVLLEMRKFRMGL	3345.88	10.3424	30	25	0.214	5.279	21.116
apo_PTP1B		233	260	LLMDKRKDPSSVDIKKVLLEMRKFRMGL	3345.88	10.3168	100	25	0.702	6.104	24.418
apo_PTP1B		233	260	LLMDKRKDPSSVDIKKVLLEMRKFRMGL	3345.88	10.3063	300	25	2.025	7.218	28.872
apo_PTP1B		233	260	LLMDKRKDPSSVDIKKVLLEMRKFRMGL	3345.88	10.2752	1000	25	5.935	7.698	30.792
apo_PTP1B		233	260	LLMDKRKDPSSVDIKKVLLEMRKFRMGL	3345.88	10.2908	3000	25	13.073	8.297	33.187
apo_PTP1B		233	260	LLMDKRKDPSSVDIKKVLLEMRKFRMGL	3345.88	10.3256	10000	25	21.596	9.486	37.943
apo_PTP1B		233	260	LLMDKRKDPSSVDIKKVLLEMRKFRMGL	3345.88	10.4094	MAX	25	25	18.719	74.875
apo_PTP1B		234	246	LMDKRKDPSSVDI	1502.78	6.9614	0	10	0	0	0
apo_PTP1B		234	246	LMDKRKDPSSVDI	1502.78	6.9445	30	10	0.12	4.75	47.497
apo_PTP1B		234	246	LMDKRKDPSSVDI	1502.78	6.9274	100	10	0.394	5.095	50.949
apo_PTP1B		234	246	LMDKRKDPSSVDI	1502.78	6.9347	300	10	1.122	5.341	53.413
apo_PTP1B		234	246	LMDKRKDPSSVDI	1502.78	6.9106	1000	10	3.156	5.405	54.047
apo_PTP1B		234	246	LMDKRKDPSSVDI	1502.78	6.9187	3000	10	6.329	5.448	54.484
apo_PTP1B		234	246	LMDKRKDPSSVDI	1502.78	6.9434	10000	10	9.083	5.589	55.894
apo_PTP1B		234	246	LMDKRKDPSSVDI	1502.78	7.1804	MAX	10	10	6.397	63.967
apo_PTP1B		234	249	LMDKRKDPSSVDIKKV	1858.03	7.624	0	13	0	0	0
apo_PTP1B		234	249	LMDKRKDPSSVDIKKV	1858.03	7.6909	30	13	0.132	4.433	34.099
apo_PTP1B		234	249	LMDKRKDPSSVDIKKV	1858.03	7.6661	100	13	0.434	4.941	38.009
apo_PTP1B		234	249	LMDKRKDPSSVDIKKV	1858.03	7.6812	300	13	1.239	5.448	41.908
apo_PTP1B		234	249	LMDKRKDPSSVDIKKV	1858.03	7.6656	1000	13	3.526	5.64	43.388
apo_PTP1B		234	249	LMDKRKDPSSVDIKKV	1858.03	7.682	3000	13	7.29	5.942	45.707
apo_PTP1B		234	249	LMDKRKDPSSVDIKKV	1858.03	7.6736	10000	13	11.173	6.431	49.473
apo_PTP1B		234	249	LMDKRKDPSSVDIKKV	1858.03	7.6702	MAX	13	13	8.132	62.555
apo_PTP1B		234	250	LMDKRKDPSSVDIKKVL	1971.12	7.7833	0	14	0	0	0
apo_PTP1B		234	250	LMDKRKDPSSVDIKKVL	1971.12	7.737	30	14	0.135	4.466	31.898
apo_PTP1B		234	250	LMDKRKDPSSVDIKKVL	1971.12	7.7164	100	14	0.444	5.006	35.76
apo_PTP1B		234	250	LMDKRKDPSSVDIKKVL	1971.12	7.7315	300	14	1.27	5.556	39.686
apo_PTP1B		234	250	LMDKRKDPSSVDIKKVL	1971.12	7.716	1000	14	3.624	5.757	41.124
apo_PTP1B		234	250	LMDKRKDPSSVDIKKVL	1971.12	7.7323	3000	14	7.555	6.075	43.394
apo_PTP1B		234	250	LMDKRKDPSSVDIKKVL	1971.12	7.7155	10000	14	11.815	6.562	46.874
apo_PTP1B		234	250	LMDKRKDPSSVDIKKVL	1971.12	8.4182	MAX	14	14	9.933	70.949
apo_PTP1B		234	251	LMDKRKDPSSVDIKKVLL	2084.2	8.1725	0	15	0	0	0
apo_PTP1B		234	251	LMDKRKDPSSVDIKKVLL	2084.2	8.064	30	15	0.14	4.515	30.103
apo_PTP1B		234	251	LMDKRKDPSSVDIKKVLL	2084.2	8.0395	100	15	0.458	5.062	33.745
apo_PTP1B		234	251	LMDKRKDPSSVDIKKVLL	2084.2	8.0498	300	15	1.311	5.622	37.48
apo_PTP1B		234	251	LMDKRKDPSSVDIKKVLL	2084.2	8.0434	1000	15	3.754	5.842	38.95
apo_PTP1B		234	251	LMDKRKDPSSVDIKKVLL	2084.2	8.0424	3000	15	7.896	6.292	41.947
apo_PTP1B		234	251	LMDKRKDPSSVDIKKVLL	2084.2	8.0431	10000	15	12.566	6.769	45.13
apo_PTP1B		234	251	LMDKRKDPSSVDIKKVLL	2084.2	8.5288	MAX	15	15	10.326	68.839
apo_PTP1B		234	252	LMDKRKDPSSVDIKKVLLE	2213.25	8.4529	0	16	0	0	0
apo_PTP1B		234	252	LMDKRKDPSSVDIKKVLLE	2213.25	8.4162	30	16	0.146	4.267	26.67
apo_PTP1B		234	252	LMDKRKDPSSVDIKKVLLE	2213.25	8.396	100	16	0.48	4.776	29.853
apo_PTP1B		234	252	LMDKRKDPSSVDIKKVLLE	2213.25	8.3852	300	16	1.377	5.327	33.291
apo_PTP1B		234	252	LMDKRKDPSSVDIKKVLLE	2213.25	8.3959	1000	16	3.957	5.516	34.473
apo_PTP1B		234	252	LMDKRKDPSSVDIKKVLLE	2213.25	8.378	3000	16	8.391	5.853	36.579
apo_PTP1B		234	252	LMDKRKDPSSVDIKKVLLE	2213.25	8.366	10000	16	13.464	6.36	39.752
apo_PTP1B		234	252	LMDKRKDPSSVDIKKVLLE	2213.25	8.6342	MAX	16	16	11.619	72.62
apo_PTP1B		234	253	LMDKRKDPSSVDIKKVLLEM	2344.29	9.6946	0	17	0	0	0
apo_PTP1B		234	253	LMDKRKDPSSVDIKKVLLEM	2344.29	9.6793	30	17	0.156	3.947	23.219
apo_PTP1B		234	253	LMDKRKDPSSVDIKKVLLEM	2344.29	9.6038	100	17	0.513	4.442	26.127
apo_PTP1B		234	253	LMDKRKDPSSVDIKKVLLEM	2344.29	9.6687	300	17	1.472	4.978	29.28
apo_PTP1B		234	253	LMDKRKDPSSVDIKKVLLEM	2344.29	9.4698	1000	17	4.24	5.228	30.754
apo_PTP1B		234	253	LMDKRKDPSSVDIKKVLLEM	2344.29	9.4355	3000	17	9.022	5.546	32.625
apo_PTP1B		234	253	LMDKRKDPSSVDIKKVLLEM	2344.29	9.6963	10000	17	14.428	6.008	35.34
apo_PTP1B		234	253	LMDKRKDPSSVDIKKVLLEM	2344.29	9.6811	MAX	17	17	11.567	68.04
apo_PTP1B		234	259	LMDKRKDPSSVDIKKVLLEMRKFRMG	3119.71	10.1158	0	23	0	0	0
apo_PTP1B		234	259	LMDKRKDPSSVDIKKVLLEMRKFRMG	3119.71	10.0488	30	23	0.199	5.187	22.551
apo_PTP1B		234	259	LMDKRKDPSSVDIKKVLLEMRKFRMG	3119.71	10.0273	100	23	0.655	6.011	26.135
apo_PTP1B		234	259	LMDKRKDPSSVDIKKVLLEMRKFRMG	3119.71	10.0295	300	23	1.886	7.071	30.742
apo_PTP1B		234	259	LMDKRKDPSSVDIKKVLLEMRKFRMG	3119.71	10.015	1000	23	5.512	7.518	32.686
apo_PTP1B		234	259	LMDKRKDPSSVDIKKVLLEMRKFRMG	3119.71	10.0142	3000	23	12.068	8.12	35.304
apo_PTP1B		234	259	LMDKRKDPSSVDIKKVLLEMRKFRMG	3119.71	10.0361	10000	23	19.826	9.291	40.395
apo_PTP1B		234	259	LMDKRKDPSSVDIKKVLLEMRKFRMG	3119.71	10.2714	MAX	23	23	18.645	81.067
apo_PTP1B		234	260	LMDKRKDPSSVDIKKVLLEMRKFRMGL	3232.8	10.1431	0	24	0	0	0
apo_PTP1B		234	260	LMDKRKDPSSVDIKKVLLEMRKFRMGL	3232.8	10.183	30	24	0.209	5.206	21.693
apo_PTP1B		234	260	LMDKRKDPSSVDIKKVLLEMRKFRMGL	3232.8	10.1657	100	24	0.685	6.065	25.271
apo_PTP1B		234	260	LMDKRKDPSSVDIKKVLLEMRKFRMGL	3232.8	10.1553	300	24	1.976	7.145	29.771
apo_PTP1B		234	260	LMDKRKDPSSVDIKKVLLEMRKFRMGL	3232.8	10.1325	1000	24	5.78	7.587	31.614
apo_PTP1B		234	260	LMDKRKDPSSVDIKKVLLEMRKFRMGL	3232.8	10.1315	3000	24	12.677	8.2	34.168
apo_PTP1B		234	260	LMDKRKDPSSVDIKKVLLEMRKFRMGL	3232.8	10.1452	10000	24	20.782	9.407	39.196
apo_PTP1B		234	260	LMDKRKDPSSVDIKKVLLEMRKFRMGL	3232.8	10.2378	MAX	24	24	18.551	77.294
apo_PTP1B		234	261	LMDKRKDPSSVDIKKVLLEMRKFRMGLI	3345.88	10.2375	0	25	0	0	0
apo_PTP1B		234	261	LMDKRKDPSSVDIKKVLLEMRKFRMGLI	3345.88	10.3424	30	25	0.211	5.279	21.116
apo_PTP1B		234	261	LMDKRKDPSSVDIKKVLLEMRKFRMGLI	3345.88	10.3168	100	25	0.692	6.104	24.418
apo_PTP1B		234	261	LMDKRKDPSSVDIKKVLLEMRKFRMGLI	3345.88	10.3063	300	25	1.996	7.218	28.872
apo_PTP1B		234	261	LMDKRKDPSSVDIKKVLLEMRKFRMGLI	3345.88	10.2752	1000	25	5.846	7.698	30.792
apo_PTP1B		234	261	LMDKRKDPSSVDIKKVLLEMRKFRMGLI	3345.88	10.2908	3000	25	12.861	8.297	33.187
apo_PTP1B		234	261	LMDKRKDPSSVDIKKVLLEMRKFRMGLI	3345.88	10.3256	10000	25	21.275	9.486	37.943
apo_PTP1B		234	261	LMDKRKDPSSVDIKKVLLEMRKFRMGLI	3345.88	10.4094	MAX	25	25	18.719	74.875
apo_PTP1B		235	250	MDKRKDPSSVDIKKVL	1858.03	7.629	0	13	0	0	0
apo_PTP1B		235	250	MDKRKDPSSVDIKKVL	1858.03	7.6909	30	13	0.114	4.433	34.099
apo_PTP1B		235	250	MDKRKDPSSVDIKKVL	1858.03	7.6661	100	13	0.373	4.941	38.009
apo_PTP1B		235	250	MDKRKDPSSVDIKKVL	1858.03	7.6812	300	13	1.071	5.448	41.908
apo_PTP1B		235	250	MDKRKDPSSVDIKKVL	1858.03	7.6656	1000	13	3.102	5.64	43.388
apo_PTP1B		235	250	MDKRKDPSSVDIKKVL	1858.03	7.682	3000	13	6.664	5.942	45.707
apo_PTP1B		235	250	MDKRKDPSSVDIKKVL	1858.03	7.6736	10000	13	10.816	6.431	49.473
apo_PTP1B		235	250	MDKRKDPSSVDIKKVL	1858.03	7.6702	MAX	13	13	8.132	62.555
apo_PTP1B		235	251	MDKRKDPSSVDIKKVLL	1971.12	7.8672	0	14	0	0	0
apo_PTP1B		235	251	MDKRKDPSSVDIKKVLL	1971.12	8.0178	30	14	0.118	4.179	29.847
apo_PTP1B		235	251	MDKRKDPSSVDIKKVLL	1971.12	7.7416	100	14	0.387	4.998	35.697
apo_PTP1B		235	251	MDKRKDPSSVDIKKVLL	1971.12	8.2426	300	14	1.112	4.863	34.737
apo_PTP1B		235	251	MDKRKDPSSVDIKKVLL	1971.12	7.7326	1000	14	3.232	5.756	41.112
apo_PTP1B		235	251	MDKRKDPSSVDIKKVLL	1971.12	7.749	3000	14	7.005	6.074	43.385
apo_PTP1B		235	251	MDKRKDPSSVDIKKVLL	1971.12	7.7407	10000	14	11.567	6.56	46.857
apo_PTP1B		235	251	MDKRKDPSSVDIKKVLL	1971.12	8.4182	MAX	14	14	9.966	71.189
apo_PTP1B		235	252	MDKRKDPSSVDIKKVLLE	2100.16	8.4126	0	15	0	0	0
apo_PTP1B		235	252	MDKRKDPSSVDIKKVLLE	2100.16	8.2778	30	15	0.125	4.265	28.431
apo_PTP1B		235	252	MDKRKDPSSVDIKKVLLE	2100.16	8.2659	100	15	0.409	4.754	31.694
apo_PTP1B		235	252	MDKRKDPSSVDIKKVLLE	2100.16	8.2594	300	15	1.178	5.273	35.152
apo_PTP1B		235	252	MDKRKDPSSVDIKKVLLE	2100.16	8.2702	1000	15	3.436	5.46	36.399
apo_PTP1B		235	252	MDKRKDPSSVDIKKVLLE	2100.16	8.2606	3000	15	7.5	5.791	38.606
[truncated: 5,195 more rows]

## Sheet: Quantitative HDX Data
Start	End	Sequence	Peptide Mass	RT (min)	Deut Time (sec)	maxD	Theor Uptake #D	#D	%D
1	6	MEMEKE	795.314	6.6006	30	4	0.039	2.427	60.669
1	7	MEMEKEF	942.383	8.8484	30	5	0.047	2.755	55.096
1	16	MEMEKEFEQIDKSGSW	1972.85	10.0614	30	14	0.146	6.184	44.17
4	11	EKEFEQID	1036.47	7.9131	30	6	0.05	2.013	33.552
4	15	EKEFEQIDKSGS	1395.65	7.2464	30	10	0.111	4.832	48.317
4	16	EKEFEQIDKSGSW	1581.73	8.8568	30	11	0.116	5.012	45.561
7	16	FEQIDKSGSW	1195.55	9.1043	30	8	0.091	4.27	53.377
8	16	EQIDKSGSW	1048.48	8.2862	30	7	0.079	4.212	60.172
10	19	IDKSGSWAAI	1046.54	8.5757	30	8	0.1	0.132	1.653
11	40	DKSGSWAAIYQDIRHEASDFPSRVAKLPKN	3385.72	10.0025	30	26	0.34	4.197	16.141
13	21	SGSWAAIYQ	981.456	10.2655	30	7	0.07	2.491	35.593
16	25	WAAIYQDIRH	1271.64	7.9089	30	8	0.102	2.08	26
17	30	AAIYQDIRHEASDF	1634.77	9.4819	30	12	0.195	5.107	42.559
26	44	EASDFPSRVAKLPKNKNRN	2170.16	10.5983	30	15	0.177	3.149	20.992
29	64	DFPSRVAKLPKNKNRNRYRDVSPFDHSRIKLHQEDN	4376.28	7.3387	30	31	0.491	7.816	25.213
30	49	FPSRVAKLPKNKNRNRYRDV	2457.38	9.8303	30	17	0.176	3.969	23.349
30	65	FPSRVAKLPKNKNRNRYRDVSPFDHSRIKLHQEDND	4376.28	7.3387	30	32	0.526	7.816	24.424
31	35	PSRVA	528.302	9.3268	30	3	0.024	0.068	2.252
31	55	PSRVAKLPKNKNRNRYRDVSPFDHS	2980.59	6.9654	30	21	0.331	6.195	29.502
31	59	PSRVAKLPKNKNRNRYRDVSPFDHSRIKL	3490.95	7.4938	30	25	0.349	6.741	26.965
31	65	PSRVAKLPKNKNRNRYRDVSPFDHSRIKLHQEDND	4229.21	7.0871	30	31	0.518	7.5	24.195
32	49	SRVAKLPKNKNRNRYRDV	2213.26	8.4288	30	15	0.158	4.286	28.577
33	50	RVAKLPKNKNRNRYRDVS	2213.26	8.4288	30	15	0.164	4.287	28.577
33	52	RVAKLPKNKNRNRYRDVSPF	2457.38	9.8261	30	16	0.168	3.969	24.808
34	65	VAKLPKNKNRNRYRDVSPFDHSRIKLHQEDND	3889.02	7.0368	30	28	0.494	7.25	25.894
35	55	AKLPKNKNRNRYRDVSPFDHS	2541.33	6.9948	30	17	0.299	5.024	29.551
35	65	AKLPKNKNRNRYRDVSPFDHSRIKLHQEDND	3789.95	7.0745	30	27	0.486	7.172	26.562
39	53	KNKNRNRYRDVSPFD	1907.97	7.1964	30	12	0.144	10.215	85.124
46	60	YRDVSPFDHSRIKLH	1868.96	9.9636	30	12	0.229	1.641	13.676
46	73	YRDVSPFDHSRIKLHQEDNDYINASLIK	3372.69	7.0284	30	25	0.447	20.197	80.787
47	73	RDVSPFDHSRIKLHQEDNDYINASLIK	3209.62	8.6051	30	24	0.42	4.972	20.716
48	61	DVSPFDHSRIKLHQ	1677.86	10.0068	30	11	0.223	1.753	15.932
48	74	DVSPFDHSRIKLHQEDNDYINASLIKM	3184.56	9.3436	30	24	0.421	11.827	49.279
51	61	PFDHSRIKLHQ	1376.73	7.1541	30	9	0.209	7.188	79.867
52	61	FDHSRIKLHQ	1279.68	8.924	30	8	0.19	1.892	23.648
54	78	HSRIKLHQEDNDYINASLIKMEEAQ	2981.47	7.4645	30	23	0.31	7.497	32.594
56	63	RIKLHQED	1037.56	8.3408	30	6	0.099	1.812	30.206
56	65	RIKLHQEDND	1266.63	9.0413	30	8	0.175	1.763	22.036
59	70	LHQEDNDYINAS	1417.61	8.9072	30	10	0.209	1.394	13.944
60	71	HQEDNDYINASL	1417.61	8.9072	30	10	0.187	1.394	13.944
63	88	DNDYINASLIKMEEAQRSYILTQGPL	2981.48	7.4645	30	23	0.218	7.606	33.07
65	74	DYINASLIKM	1166.6	8.5253	30	8	0.058	1.892	23.65
66	71	YINASL	679.354	8.7645	30	4	0.045	0.252	6.312
70	80	SLIKMEEAQRS	1290.66	7.6909	30	9	0.088	3.851	42.791
72	80	IKMEEAQRS	1090.54	6.2692	30	7	0.083	3.264	46.629
72	81	IKMEEAQRSY	1253.61	7.1332	30	8	0.09	3.378	42.227
72	95	IKMEEAQRSYILTQGPLPNTVGHF	2728.4	9.633	30	20	0.194	3.997	19.987
72	97	IKMEEAQRSYILTQGPLPNTVGHFWE	3043.52	10.2292	30	22	0.204	3.842	17.465
73	82	KMEEAQRSYI	1253.61	7.1332	30	8	0.085	3.378	42.227
75	95	EEAQRSYILTQGPLPNTVGHF	2356.18	9.7213	30	17	0.162	3.051	17.95
76	96	EAQRSYILTQGPLPNTVGHFW	2413.22	10.3549	30	17	0.149	1.825	10.736
77	82	AQRSYI	736.387	7.4897	30	4	0.032	1.076	26.903
77	95	AQRSYILTQGPLPNTVGHF	2098.1	9.6079	30	15	0.135	2.001	13.342
77	97	AQRSYILTQGPLPNTVGHFWE	2413.22	10.3549	30	17	0.145	1.825	10.736
78	95	QRSYILTQGPLPNTVGHF	2027.06	9.5826	30	14	0.126	1.845	13.176
79	96	RSYILTQGPLPNTVGHFW	2085.08	10.9674	30	14	0.115	2.681	19.15
81	95	YILTQGPLPNTVGHF	1655.87	10.0446	30	11	0.103	1.69	15.36
81	96	YILTQGPLPNTVGHFW	1841.95	10.1747	30	12	0.107	3.59	29.916
81	97	YILTQGPLPNTVGHFWE	1970.99	10.8039	30	13	0.113	1.526	11.739
82	95	ILTQGPLPNTVGHF	1492.8	9.5029	30	10	0.101	1.72	17.201
82	97	ILTQGPLPNTVGHFWE	1807.93	10.5185	30	12	0.111	1.415	11.79
83	95	LTQGPLPNTVGHF	1379.72	9.142	30	9	0.097	1.756	19.515
83	98	LTQGPLPNTVGHFWEM	1825.88	9.9605	30	12	0.117	3.694	30.781
84	95	TQGPLPNTVGHF	1266.64	9.0413	30	8	0.089	1.742	21.771
88	94	LPNTVGH	736.387	7.4897	30	5	0.061	1.068	21.367
95	106	FWEMVWEQKSRG	1581.74	8.84	30	10	0.082	5.052	50.525
96	100	WEMVW	749.321	12.1127	30	3	0.017	0.052	1.728
96	101	WEMVWE	878.363	11.4708	30	4	0.023	0.051	1.272
96	106	WEMVWEQKSRG	1434.67	9.5616	30	9	0.076	0.18	1.999
96	109	WEMVWEQKSRGVVM	1763.85	10.2082	30	12	0.089	0.177	1.473
96	110	WEMVWEQKSRGVVML	1876.93	10.7031	30	13	0.092	0.145	1.118
98	106	MVWEQKSRG	1119.55	7.3848	30	7	0.063	0.294	4.203
98	108	MVWEQKSRGVV	1317.69	8.0221	30	9	0.072	0.242	2.694
98	109	MVWEQKSRGVVM	1448.73	8.7352	30	10	0.076	0.104	1.037
98	110	MVWEQKSRGVVML	1561.81	9.7003	30	11	0.08	0.203	1.842
99	109	VWEQKSRGVVM	1317.69	8.0221	30	9	0.072	0.242	2.694
99	110	VWEQKSRGVVML	1430.77	9.0959	30	10	0.075	0.207	2.071
100	134	WEQKSRGVVMLNRVMEKGSLKCAQYWPQKEEKEMI	4238.13	8.8573	30	32	0.287	15.473	48.354
101	109	EQKSRGVVM	1032.54	7.0116	30	7	0.053	5.481	78.302
101	110	EQKSRGVVML	1145.62	7.5064	30	8	0.057	5.924	74.056
104	114	SRGVVMLNRVM	1260.68	10.3675	30	9	0.055	3.656	40.626
106	129	GVVMLNRVMEKGSLKCAQYWPQKE	2793.41	8.0598	30	21	0.18	12.212	58.153
110	118	LNRVMEKGS	1032.54	7.0116	30	7	0.069	5.481	78.302
110	119	LNRVMEKGSL	1145.62	7.5064	30	8	0.073	5.924	74.056
110	121	LNRVMEKGSLKC	1376.73	7.2171	30	10	0.099	7.262	72.618
110	132	LNRVMEKGSLKCAQYWPQKEEKE	2793.39	8.0599	30	20	0.196	12.155	60.776
110	134	LNRVMEKGSLKCAQYWPQKEEKEMI	3037.52	8.7183	30	22	0.208	11.841	53.822
110	135	LNRVMEKGSLKCAQYWPQKEEKEMIF	3184.59	9.3603	30	23	0.21	11.563	50.272
111	119	NRVMEKGSL	1032.54	7.0116	30	7	0.062	5.481	78.302
111	121	NRVMEKGSLKC	1263.64	6.7516	30	9	0.087	6.458	71.752
111	124	NRVMEKGSLKCAQY	1625.8	7.2632	30	12	0.121	8.505	70.878
111	132	NRVMEKGSLKCAQYWPQKEEKE	2680.31	7.8377	30	19	0.184	11.582	60.959
111	133	NRVMEKGSLKCAQYWPQKEEKEM	2811.35	8.303	30	20	0.194	11.179	55.896
111	135	NRVMEKGSLKCAQYWPQKEEKEMIF	3071.5	9.1798	30	22	0.199	11.023	50.106
111	136	NRVMEKGSLKCAQYWPQKEEKEMIFE	3200.55	9.0666	30	23	0.207	11.46	49.828
116	137	KGSLKCAQYWPQKEEKEMIFED	2686.28	10.2501	30	19	0.21	6.95	36.578
117	130	GSLKCAQYWPQKEE	1665.78	7.5147	30	11	0.107	5.289	48.086
119	128	LKCAQYWPQK	1263.64	6.6803	30	7	0.072	6.456	92.223
120	132	KCAQYWPQKEEKE	1665.78	7.5147	30	10	0.097	5.29	52.897
120	133	KCAQYWPQKEEKEM	1796.82	8.0472	30	11	0.107	5.208	47.349
120	135	KCAQYWPQKEEKEMIF	2056.98	9.5994	30	13	0.111	4.756	36.585
120	136	KCAQYWPQKEEKEMIFE	2186.02	9.1463	30	14	0.12	5.707	40.764
122	132	AQYWPQKEEKE	1434.68	7.5777	30	8	0.07	4.082	51.029
122	135	AQYWPQKEEKEMIF	1825.87	9.9647	30	11	0.084	3.691	33.551
122	136	AQYWPQKEEKEMIFE	1954.91	9.591	30	12	0.092	4.365	36.373
125	143	WPQKEEKEMIFEDTNLKLT	2378.18	7.7286	30	17	0.169	3.611	21.24
133	140	MIFEDTNL	981.448	10.2292	30	6	0.086	2.56	42.673
133	142	MIFEDTNLKL	1222.63	10.4304	30	8	0.095	1.644	20.55
134	139	IFEDTN	737.323	8.689	30	4	0.078	1.867	46.687
134	140	IFEDTNL	850.407	9.4274	30	5	0.083	2.554	51.071
134	142	IFEDTNLKL	1091.59	9.7884	30	7	0.093	2.062	29.461
135	140	FEDTNL	737.323	8.689	30	4	0.075	1.867	46.687
137	164	DTNLKLTLISEDIKSYYTVRQLELENLT	3311.75	10.0026	30	26	0.21	3.447	13.257
139	141	NLK	373.233	13.0359	30	1	0.006	0.021	2.083
141	147	KLTLISE	802.48	8.6513	30	5	0.028	0.854	17.086
142	159	LTLISEDIKSYYTVRQLE	2170.15	10.5983	30	16	0.127	3.198	19.985
143	151	TLISEDIKS	1004.54	8.2066	30	7	0.081	2.518	35.977
143	152	TLISEDIKSY	1167.6	9.1085	30	8	0.087	3.088	38.6
143	160	TLISEDIKSYYTVRQLEL	2170.15	10.5983	30	16	0.129	3.195	19.97
143	162	TLISEDIKSYYTVRQLELEN	2413.24	10.3829	30	18	0.162	1.771	9.839
143	165	TLISEDIKSYYTVRQLELENLTT	2728.42	9.633	30	21	0.177	4.229	20.14
144	159	LISEDIKSYYTVRQLE	1956.02	9.7926	30	14	0.122	2.775	19.824
145	152	ISEDIKSY	953.471	7.8167	30	6	0.079	3.256	54.261
145	157	ISEDIKSYYTVRQ	1600.81	8.2359	30	11	0.105	3.177	28.885
145	160	ISEDIKSYYTVRQLEL	1956.02	9.7926	30	14	0.12	2.775	19.824
145	161	ISEDIKSYYTVRQLELE	2085.06	10.9716	30	15	0.127	2.678	17.85
145	164	ISEDIKSYYTVRQLELENLT	2413.24	10.3829	30	18	0.163	1.773	9.848
146	158	SEDIKSYYTVRQL	1600.81	8.2359	30	11	0.096	3.177	28.885
146	159	SEDIKSYYTVRQLE	1729.85	10.015	30	12	0.103	2.495	20.795
147	158	EDIKSYYTVRQL	1513.78	8.8149	30	10	0.056	1.492	14.916
148	157	DIKSYYTVRQ	1271.65	7.8796	30	8	0.048	1.972	24.645
148	159	DIKSYYTVRQLE	1513.78	8.8149	30	10	0.059	1.492	14.916
148	160	DIKSYYTVRQLEL	1626.86	9.8639	30	11	0.064	1.711	15.557
148	162	DIKSYYTVRQLELEN	1869.95	9.2175	30	13	0.097	1.748	13.443
149	157	IKSYYTVRQ	1156.62	7.2716	30	7	0.045	1.699	24.268
149	160	IKSYYTVRQLEL	1511.83	9.4567	30	10	0.061	1.274	12.738
150	158	KSYYTVRQL	1156.62	7.2716	30	7	0.036	1.699	24.268
150	166	KSYYTVRQLELENLTTQ	2085.07	10.9674	30	15	0.103	2.68	17.868
152	157	YYTVRQ	828.413	7.0158	30	4	0.021	0.296	7.388
152	160	YYTVRQLEL	1183.62	9.9353	30	7	0.036	0.133	1.907
152	166	YYTVRQLELENLTTQ	1869.95	9.2175	30	13	0.092	1.748	13.443
153	159	YTVRQLE	907.476	7.9089	30	5	0.027	0.039	0.786
153	160	YTVRQLEL	1020.56	9.5322	30	6	0.032	0.124	2.07
153	162	YTVRQLELEN	1263.65	6.718	30	8	0.065	6.452	80.65
153	163	YTVRQLELENL	1376.73	7.2213	30	9	0.071	7.187	79.853
154	160	TVRQLEL	857.497	8.8443	30	5	0.03	0.168	3.351
158	163	LELENL	729.391	9.9689	30	4	0.044	0.111	2.774
158	174	LELENLTTQETREILHF	2085.07	10.9674	30	15	0.133	2.68	17.868
159	169	ELENLTTQETR	1332.65	7.4435	30	9	0.083	2.922	32.472
160	170	LENLTTQETRE	1332.65	7.4435	30	9	0.088	2.922	32.472
161	167	ENLTTQE	833.377	6.8439	30	5	0.034	1.227	24.538
161	170	ENLTTQETRE	1219.57	6.7558	30	8	0.061	2.628	32.85
161	171	ENLTTQETREI	1332.65	7.4435	30	9	0.064	2.922	32.472
161	174	ENLTTQETREILHF	1729.86	9.9562	30	12	0.094	2.509	20.91
161	182	ENLTTQETREILHFHYTTWPDF	2777.31	10.7451	30	19	0.17	4.512	23.746
161	190	ENLTTQETREILHFHYTTWPDFGVPESPAS	3501.65	10.4976	30	25	0.239	9.063	36.254
161	191	ENLTTQETREILHFHYTTWPDFGVPESPASF	3648.72	10.9255	30	26	0.245	8.736	33.602
162	173	NLTTQETREILH	1453.75	10.2668	30	10	0.075	1.768	17.68
163	174	LTTQETREILHF	1486.78	9.8555	30	10	0.085	1.648	16.478
164	174	TTQETREILHF	1373.69	9.2554	30	9	0.08	1.382	15.356
164	182	TTQETREILHFHYTTWPDF	2421.14	10.5017	30	16	0.155	3.006	18.788
164	186	TTQETREILHFHYTTWPDFGVPE	2803.32	10.0697	30	19	0.175	11.467	60.352
164	191	TTQETREILHFHYTTWPDFGVPESPASF	3292.55	10.6822	30	23	0.23	8.744	38.017
168	174	TREILHF	914.497	9.0582	30	5	0.045	0.556	11.126
168	182	TREILHFHYTTWPDF	1961.94	10.4389	30	12	0.12	2.396	19.969
168	190	TREILHFHYTTWPDFGVPESPAS	2686.28	10.2585	30	18	0.189	6.953	38.628
168	191	TREILHFHYTTWPDFGVPESPASF	2833.35	10.6989	30	19	0.195	7.781	40.952
169	182	REILHFHYTTWPDF	1860.89	10.3382	30	11	0.108	2.281	20.733
169	191	REILHFHYTTWPDFGVPESPASF	2732.3	10.6989	30	18	0.184	7.622	42.343
170	184	EILHFHYTTWPDFGV	1860.88	10.3382	30	12	0.12	2.285	19.043
170	193	EILHFHYTTWPDFGVPESPASFLN	2803.33	10.0362	30	19	0.194	11.395	59.974
171	174	ILHF	528.306	9.3267	30	2	0.029	0.069	3.473
171	182	ILHFHYTTWPDF	1575.75	10.8206	30	9	0.104	2.209	24.542
171	190	ILHFHYTTWPDFGVPESPAS	2300.09	10.5312	30	15	0.173	6.697	44.649
171	191	ILHFHYTTWPDFGVPESPASF	2447.16	10.9548	30	16	0.179	7.571	47.316
172	192	LHFHYTTWPDFGVPESPASFL	2447.16	10.9548	30	16	0.168	7.571	47.316
173	191	HFHYTTWPDFGVPESPASF	2220.99	10.7535	30	14	0.151	7.587	54.194
174	181	FHYTTWPD	1065.46	10.4472	30	5	0.039	2.265	45.296
174	190	FHYTTWPDFGVPESPAS	1936.86	10.8374	30	12	0.12	7.429	61.907
175	182	HYTTWPDF	1065.46	10.4472	30	5	0.037	2.265	45.296
175	190	HYTTWPDFGVPESPAS	1789.79	10.141	30	11	0.107	6.735	61.231
175	191	HYTTWPDFGVPESPASF	1936.86	10.8416	30	12	0.113	5.814	48.453
175	192	HYTTWPDFGVPESPASFL	2049.95	11.5254	30	13	0.115	7.286	56.045
177	191	TTWPDFGVPESPASF	1636.74	11.4079	30	10	0.103	6.91	69.1
181	187	DFGVPES	749.323	12.1169	30	4	0.042	0.05	1.253
182	187	FGVPES	634.296	9.6623	30	3	0.034	0.143	4.778
182	190	FGVPESPAS	889.418	8.7772	30	5	0.062	4.521	90.422
183	191	GVPESPASF	889.418	8.7772	30	5	0.061	4.521	90.422
183	192	GVPESPASFL	1002.5	10.4178	30	6	0.064	4.884	81.4
186	195	ESPASFLNFL	1123.56	11.0623	30	7	0.057	3.317	47.392
186	201	ESPASFLNFLFKVRES	1869.96	9.2427	30	13	0.108	1.751	13.468
187	205	SPASFLNFLFKVRESGSLS	2085.09	10.9801	30	17	0.154	2.661	15.655
187	221	SPASFLNFLFKVRESGSLSPEHGPVVVHCSAGIGR	3680.89	8.0975	30	31	0.423	10.69	34.485
188	195	PASFLNFL	907.48	7.9215	30	6	0.043	0.071	1.191
188	222	PASFLNFLFKVRESGSLSPEHGPVVVHCSAGIGRS	3680.89	8.0975	30	31	0.425	10.69	34.485
191	194	FLNF	539.274	11.2777	30	2	0.018	0.026	1.309
191	195	FLNFL	652.358	11.9366	30	3	0.02	0.108	3.594
192	195	LNFL	505.29	10.5899	30	2	0.011	0.046	2.292
192	196	LNFLF	652.358	11.9366	30	3	0.016	0.108	3.594
193	196	NFLF	539.274	11.2777	30	2	0.008	0.026	1.309
194	224	FLFKVRESGSLSPEHGPVVVHCSAGIGRSGT	3209.64	8.6429	30	27	0.401	4.987	18.472
195	224	LFKVRESGSLSPEHGPVVVHCSAGIGRSGT	3062.57	7.9299	30	26	0.396	5.54	21.309
195	225	LFKVRESGSLSPEHGPVVVHCSAGIGRSGTF	3209.64	8.6429	30	27	0.401	4.987	18.472
195	226	LFKVRESGSLSPEHGPVVVHCSAGIGRSGTFC	3312.65	8.7729	30	28	0.418	5.255	18.768
196	215	FKVRESGSLSPEHGPVVVHC	2163.09	7.9215	30	16	0.277	2.347	14.67
196	218	FKVRESGSLSPEHGPVVVHCSAG	2378.18	7.6993	30	19	0.333	3.614	19.021
196	220	FKVRESGSLSPEHGPVVVHCSAGIG	2548.29	8.0305	30	21	0.342	5.038	23.988
196	224	FKVRESGSLSPEHGPVVVHCSAGIGRSGT	2949.49	7.7328	30	25	0.391	5.672	22.689
196	225	FKVRESGSLSPEHGPVVVHCSAGIGRSGTF	3096.56	8.3366	30	26	0.396	5.217	20.066
196	226	FKVRESGSLSPEHGPVVVHCSAGIGRSGTFC	3199.57	8.6093	30	27	0.413	15.095	55.907
196	227	FKVRESGSLSPEHGPVVVHCSAGIGRSGTFCL	3312.65	8.7016	30	28	0.418	5.049	18.033
197	218	KVRESGSLSPEHGPVVVHCSAG	2231.11	7.1625	30	18	0.331	3.884	21.577
197	225	KVRESGSLSPEHGPVVVHCSAGIGRSGTF	2949.49	8.0682	30	25	0.393	5.496	21.982
198	209	VRESGSLSPEHG	1253.6	7.1374	30	9	0.158	3.398	37.761
201	213	SGSLSPEHGPVVV	1263.65	6.718	30	9	0.121	6.467	71.861
211	222	VVVHCSAGIGRS	1183.61	9.8597	30	10	0.201	0.184	1.84
211	236	VVVHCSAGIGRSGTFCLADTCLLLMD	2680.28	7.8376	30	24	0.358	11.599	48.331
216	225	SAGIGRSGTF	951.477	8.1683	30	8	0.076	3.289	41.115
218	233	GIGRSGTFCLADTCLL	1625.79	7.2632	30	14	0.159	8.512	60.803
219	225	IGRSGTF	736.387	7.4897	30	5	0.053	1.068	21.367
224	239	TFCLADTCLLLMDKRK	1869.95	9.2175	30	14	0.163	1.759	12.564
225	231	FCLADTC	771.293	12.0162	30	5	0.075	0.151	3.016
225	232	FCLADTCL	884.377	11.0136	30	6	0.08	0.199	3.322
226	232	CLADTCL	737.309	9.5744	30	5	0.075	0.183	3.658
227	232	LADTCL	634.3	9.2597	30	4	0.06	0.153	3.828
228	233	ADTCLL	634.3	9.2597	30	4	0.045	0.153	3.828
232	244	LLLMDKRKDPSSV	1500.83	7.1751	30	10	0.112	5.231	52.312
232	249	LLLMDKRKDPSSVDIKKV	2084.2	8.064	30	15	0.142	4.515	30.103
232	250	LLLMDKRKDPSSVDIKKVL	2197.29	8.7225	30	16	0.145	4.25	26.56
232	259	LLLMDKRKDPSSVDIKKVLLEMRKFRMG	3345.88	10.3424	30	25	0.208	5.279	21.116
233	244	LLMDKRKDPSSV	1387.75	6.9697	30	9	0.108	4.067	45.194
233	245	LLMDKRKDPSSVD	1502.78	6.9445	30	10	0.121	4.75	47.497
233	249	LLMDKRKDPSSVDIKKV	1971.12	8.0178	30	14	0.137	4.179	29.847
233	250	LLMDKRKDPSSVDIKKVL	2084.2	8.064	30	15	0.14	4.515	30.103
233	251	LLMDKRKDPSSVDIKKVLL	2197.29	8.7225	30	16	0.145	4.25	26.56
233	252	LLMDKRKDPSSVDIKKVLLE	2326.33	8.7561	30	17	0.151	4.201	24.711
233	253	LLMDKRKDPSSVDIKKVLLEM	2457.37	9.8303	30	18	0.161	3.968	22.046
233	259	LLMDKRKDPSSVDIKKVLLEMRKFRMG	3232.8	10.183	30	24	0.204	5.206	21.693
233	260	LLMDKRKDPSSVDIKKVLLEMRKFRMGL	3345.88	10.3424	30	25	0.214	5.279	21.116
234	246	LMDKRKDPSSVDI	1502.78	6.9445	30	10	0.12	4.75	47.497
234	249	LMDKRKDPSSVDIKKV	1858.03	7.6909	30	13	0.132	4.433	34.099
234	250	LMDKRKDPSSVDIKKVL	1971.12	7.737	30	14	0.135	4.466	31.898
234	251	LMDKRKDPSSVDIKKVLL	2084.2	8.064	30	15	0.14	4.515	30.103
234	252	LMDKRKDPSSVDIKKVLLE	2213.25	8.4162	30	16	0.146	4.267	26.67
234	253	LMDKRKDPSSVDIKKVLLEM	2344.29	9.6793	30	17	0.156	3.947	23.219
234	259	LMDKRKDPSSVDIKKVLLEMRKFRMG	3119.71	10.0488	30	23	0.199	5.187	22.551
234	260	LMDKRKDPSSVDIKKVLLEMRKFRMGL	3232.8	10.183	30	24	0.209	5.206	21.693
234	261	LMDKRKDPSSVDIKKVLLEMRKFRMGLI	3345.88	10.3424	30	25	0.211	5.279	21.116
235	250	MDKRKDPSSVDIKKVL	1858.03	7.6909	30	13	0.114	4.433	34.099
235	251	MDKRKDPSSVDIKKVLL	1971.12	8.0178	30	14	0.118	4.179	29.847
235	252	MDKRKDPSSVDIKKVLLE	2100.16	8.2778	30	15	0.125	4.265	28.431
235	253	MDKRKDPSSVDIKKVLLEM	2231.2	9.633	30	16	0.134	4.016	25.097
235	260	MDKRKDPSSVDIKKVLLEMRKFRMGL	3119.71	10.0488	30	23	0.187	5.187	22.551
235	261	MDKRKDPSSVDIKKVLLEMRKFRMGLI	3232.8	10.183	30	24	0.189	5.206	21.693
236	253	DKRKDPSSVDIKKVLLEM	2100.16	8.2778	30	15	0.119	4.265	28.431
244	252	VDIKKVLLE	1055.66	8.9617	30	7	0.03	0.552	7.884
244	253	VDIKKVLLEM	1186.7	10.3969	30	8	0.04	0.532	6.653
244	260	VDIKKVLLEMRKFRMGL	2075.21	10.5521	30	15	0.092	2.705	18.037
246	252	IKKVLLE	841.564	7.4435	30	5	0.023	0.194	3.872
246	253	IKKVLLEM	972.604	8.9029	30	6	0.033	0.148	2.47
250	259	LLEMRKFRMG	1279.69	8.924	30	8	0.06	1.891	23.636
251	259	LEMRKFRMG	1166.61	8.5253	30	7	0.053	1.892	27.023
251	260	LEMRKFRMGL	1279.69	8.924	30	8	0.062	1.891	23.636
251	265	LEMRKFRMGLIQTAD	1807.94	10.4416	30	13	0.104	1.525	11.734
252	260	EMRKFRMGL	1166.61	8.5253	30	7	0.052	1.892	27.023
252	261	EMRKFRMGLI	1279.69	8.924	30	8	0.054	1.891	23.636
252	269	EMRKFRMGLIQTADQLRF	2239.17	9.9522	30	16	0.129	4.7	29.373
253	260	MRKFRMGL	1037.56	8.3408	30	6	0.045	1.81	30.161
253	263	MRKFRMGLIQT	1379.75	8.819	30	9	0.057	3.341	37.117
253	264	MRKFRMGLIQTA	1450.79	9.8481	30	10	0.068	0.206	2.06
253	267	MRKFRMGLIQTADQL	1806.96	9.3729	30	13	0.11	4.818	37.058
253	269	MRKFRMGLIQTADQLRF	2110.13	9.7926	30	15	0.122	4.526	30.172
253	272	MRKFRMGLIQTADQLRFSYL	2473.31	10.246	30	18	0.142	4.301	23.897
254	260	RKFRMGL	906.522	7.9425	30	5	0.038	1.741	34.811
259	269	GLIQTADQLRF	1260.68	10.3675	30	9	0.077	3.653	40.592
260	266	LIQTADQ	787.408	8.0263	30	5	0.059	2.12	42.401
260	271	LIQTADQLRFSY	1453.76	10.2668	30	10	0.092	1.771	17.707
261	267	IQTADQL	787.408	8.0263	30	5	0.06	2.12	42.401
261	269	IQTADQLRF	1090.58	9.3266	30	7	0.071	2.145	30.645
261	272	IQTADQLRFSYL	1453.76	10.2668	30	10	0.092	1.771	17.707
261	285	IQTADQLRFSYLAVIEGAKFIMGDS	2772.42	12.054	30	23	0.255	4.374	19.015
264	269	ADQLRF	748.387	8.9952	30	4	0.035	0.354	8.859
264	272	ADQLRFSYL	1111.57	10.313	30	7	0.055	0.203	2.897
265	271	DQLRFSY	927.445	7.2422	30	5	0.033	2.534	50.684
265	273	DQLRFSYLA	1111.57	10.313	30	7	0.051	0.203	2.897
265	290	DQLRFSYLAVIEGAKFIMGDSSVQDQ	2916.43	10.3997	30	24	0.271	9.182	38.257
267	271	LRFSY	684.36	9.205	30	3	0.023	0.095	3.181
267	272	LRFSYL	797.444	10.1745	30	4	0.026	0.113	2.815
268	271	RFSY	571.275	8.0095	30	2	0.017	0.078	3.921
268	272	RFSYL	684.36	9.205	30	3	0.021	0.095	3.181
269	296	FSYLAVIEGAKFIMGDSSVQDQWKELSH	3184.55	9.356	30	26	0.319	11.932	45.894
272	280	LAVIEGAKF	946.549	9.2805	30	7	0.071	0.641	9.151
272	297	LAVIEGAKFIMGDSSVQDQWKELSHE	2916.43	10.3997	30	24	0.333	9.182	38.257
273	281	AVIEGAKFI	946.549	9.2805	30	7	0.068	0.641	9.151
273	297	AVIEGAKFIMGDSSVQDQWKELSHE	2803.35	10.0488	30	23	0.329	11.293	49.1
274	297	VIEGAKFIMGDSSVQDQWKELSHE	2732.31	10.6989	30	22	0.327	7.607	34.575
275	280	IEGAKF	663.359	7.8209	30	4	0.061	0.54	13.509
275	286	IEGAKFIMGDSS	1253.6	7.1292	30	10	0.156	3.397	33.969
276	281	EGAKFI	663.359	7.8209	30	4	0.049	0.54	13.509
276	291	EGAKFIMGDSSVQDQW	1796.8	8.0305	30	14	0.203	5.323	38.024
281	290	IMGDSSVQDQ	1078.46	7.2464	30	8	0.145	5.651	70.635
281	294	IMGDSSVQDQWKEL	1634.76	9.4819	30	12	0.169	5.103	42.523
281	297	IMGDSSVQDQWKELSHE	1987.89	9.5154	30	15	0.258	10.198	67.987
286	297	SVQDQWKELSHE	1484.69	8.8946	30	10	0.165	7.741	77.41
286	309	SVQDQWKELSHEDLEPPPEHIPPP	2803.35	10.0668	30	16	0.279	11.77	73.565
286	321	SVQDQWKELSHEDLEPPPEHIPPPPRPPKRILEPHN	4238.17	8.798	30	24	0.323	15.376	64.065
291	297	WKELSHE	927.445	7.2422	30	5	0.103	2.534	50.685
291	303	WKELSHEDLEPPP	1575.76	10.8206	30	8	0.157	2.208	27.598
291	321	WKELSHEDLEPPPEHIPPPPRPPKRILEPHN	3680.92	8.064	30	19	0.262	10.618	55.883
292	321	KELSHEDLEPPPEHIPPPPRPPKRILEPHN	3494.84	7.7622	30	18	0.252	10.346	57.48
295	311	SHEDLEPPPEHIPPPPR	1942.95	9.8766	30	8	0.158	1.947	24.339
298	321	DLEPPPEHIPPPPRPPKRILEPHN	2771.49	7.6322	30	12	0.112	8.311	69.259

## Sheet: Cα RMSF Data
Sequence Index	Amino Aid Code	RMSF
1	M	N/A
2	E	1.5653
3	M	1.02953
4	E	0.924505
5	K	1.05888
6	E	0.887031
7	F	0.57765
8	E	0.748349
9	Q	0.754815
10	I	0.551167
11	D	0.552481
12	K	0.676452
13	S	0.587047
14	G	0.539451
15	S	0.556405
16	W	0.415795
17	A	0.414725
18	A	0.396736
19	I	0.346066
20	Y	0.294374
21	Q	0.349862
22	D	0.31191
23	I	0.2835
24	R	0.325834
25	H	0.368039
26	E	0.33269
27	A	0.293737
28	S	0.326866
29	D	0.334595
30	F	0.294351
31	P	0.314985
32	S	0.274589
33	R	0.29627
34	V	0.237965
35	A	0.227116
36	K	0.271545
37	L	0.276447
38	P	0.331394
39	K	0.321054
40	N	0.252058
41	K	0.290069
42	N	0.286573
43	R	0.224268
44	N	0.229577
45	R	0.253806
46	Y	0.436614
47	R	0.800017
48	D	0.836862
49	V	0.30737
50	S	0.211002
51	P	0.195362
52	F	0.222129
53	D	0.23256
54	H	0.242463
55	S	0.220397
56	R	0.198085
57	I	0.172359
58	K	0.197766
59	L	0.204107
60	H	0.261599
61	Q	0.685271
62	E	0.935233
63	D	0.643963
64	N	0.268142
65	D	0.21699
66	Y	0.181255
67	I	0.142307
68	N	0.15096
69	A	0.144841
70	S	0.179727
71	L	0.192411
72	I	0.231272
73	K	0.268046
74	M	0.296444
75	E	0.411308
76	E	0.48261
77	A	0.420343
78	Q	0.413343
79	R	0.27807
80	S	0.242633
81	Y	0.197167
82	I	0.159518
83	L	0.158571
84	T	0.148804
85	Q	0.181499
86	G	0.218828
87	P	0.208316
88	L	0.203999
89	P	0.271485
90	N	0.247842
91	T	0.174116
92	V	0.173968
93	G	0.169794
94	H	0.144506
95	F	0.127944
96	W	0.155543
97	E	0.165737
98	M	0.150515
99	V	0.172484
100	W	0.210466
101	E	0.215995
102	Q	0.219071
103	K	0.250784
104	S	0.234318
105	R	0.267198
106	G	0.256389
107	V	0.220738
108	V	0.236695
109	M	0.217726
110	L	0.241149
111	N	0.3343
112	R	0.445556
113	V	0.523359
114	M	0.657669
115	E	1.12991
116	K	1.3557
117	G	1.08627
118	S	1.02301
119	L	0.988099
120	K	0.667846
121	C	0.395887
122	A	0.281947
123	Q	0.805346
124	Y	0.222871
125	W	0.234542
126	P	0.273279
127	Q	0.3929
128	K	0.498848
129	E	0.883562
130	E	0.722445
131	K	0.617661
132	E	0.341251
133	M	0.297878
134	I	0.297268
135	F	0.277437
136	E	0.403687
137	D	0.317259
138	T	0.314421
139	N	0.355449
140	L	0.273911
141	K	0.273008
142	L	0.247964
143	T	0.276303
144	L	0.292777
145	I	0.36146
146	S	0.394724
147	E	0.432282
148	D	0.458083
149	I	0.441546
150	K	0.521812
151	S	0.702643
152	Y	0.884952
153	Y	0.51209
154	T	0.383119
155	V	0.36258
156	R	0.319633
157	Q	0.330759
158	L	0.278517
159	E	0.293336
160	L	0.276617
161	E	0.31546
162	N	0.346653
163	L	0.391785
164	T	0.494313
165	T	0.527191
166	Q	0.47661
167	E	0.428754
168	T	0.379806
169	R	0.339586
170	E	0.336048
171	I	0.266664
172	L	0.282126
173	H	0.270494
174	F	0.328565
175	H	0.322358
176	Y	0.39127
177	T	0.506959
178	T	0.659489
179	W	0.541888
180	P	1.55697
181	D	2.56911
182	F	2.85888
183	G	1.30311
184	V	0.783667
185	P	1.31525
186	E	2.10451
187	S	0.859874
188	P	0.638788
189	A	0.482142
190	S	0.49556
191	F	0.486499
192	L	0.410315
193	N	0.446665
194	F	0.388135
195	L	0.350281
196	F	0.362492
197	K	0.413279
198	V	0.347233
199	R	0.378557
200	E	0.438454
201	S	0.438684
202	G	0.492731
203	S	0.447079
204	L	0.472827
205	S	0.5299
206	P	0.443952
207	E	0.418091
208	H	0.333445
209	G	0.264622
210	P	0.236673
211	V	0.222004
212	V	0.202762
213	V	0.206876
214	H	0.18405
215	C	0.276663
216	S	0.284122
217	A	0.54567
218	G	1.13065
219	I	0.9755
220	G	0.357275
221	R	0.257339
222	S	0.223618
223	G	0.2494
224	T	0.3482
225	F	0.378945
226	C	0.329517
227	L	0.269355
228	A	0.281905
229	D	0.293474
230	T	0.288528
231	C	0.239557
232	L	0.296323
233	L	0.387097
234	L	0.413653
235	M	0.467056
236	D	0.626704
237	K	0.719401
238	R	1.06677
239	K	2.61574
240	D	1.68008
241	P	1.50899
242	S	0.785277
243	S	0.848108
244	V	0.353587
245	D	0.342519
246	I	0.299957
247	K	0.281784
248	K	0.29428
249	V	0.242305
250	L	0.21027
251	L	0.236444
252	E	0.239534
253	M	0.223201
254	R	0.225062
255	K	0.236282
256	F	0.196083
257	R	0.191831
258	M	0.240848
259	G	0.310508
260	L	0.216363
261	I	0.241282
262	Q	0.331229
263	T	0.360955
264	A	0.29074
265	D	0.442644
266	Q	0.351978
267	L	0.274438
268	R	0.315978
269	F	0.381411
270	S	0.350584
271	Y	0.385576
272	L	0.425435
273	A	0.385408
274	V	0.347361
275	I	0.433982
276	E	0.478365
277	G	0.470032
278	A	0.511207
279	K	0.782851
280	F	1.2801
281	I	1.34879
282	M	1.23404
283	G	1.78265
284	D	1.52832
285	S	2.10265
286	S	2.24011
287	V	1.79718
288	Q	2.13399
289	D	2.36092
290	Q	1.92402
291	W	2.20444
292	K	2.87924
293	E	2.49419
294	L	2.66618
295	S	3.20794
296	H	3.81018
297	E	4.43449
298	D	4.6836
299	L	1.97997
300	E	N/A
301	P	N/A
302	P	N/A
303	P	N/A
304	E	N/A
305	H	N/A
306	I	N/A
307	P	N/A
308	P	N/A
309	P	N/A
310	P	N/A
311	R	N/A
312	P	N/A
313	P	N/A
314	K	N/A
315	R	N/A
316	I	N/A
317	L	N/A
318	E	N/A
319	P	N/A
320	H	N/A
321	N	N/A
